# Supplementary material for: Epigenome-wide association study of asthma and wheeze characterizes loci within HK1
Source: Allergy Asthma Clin Immunol. 2019 Jul 24;15:43. doi: 10.1186/s13223-019-0356-z (PMC6657035; doi:10.1186/s13223-019-0356-z)
Supplement: Supplementary file 2 — Additional file 2: This file includes supplemental Tables (S1–S8)—Table S1. Comparison of cell-proportions and lung function variables across the Stage-1 (n = 91) and Stage-2 (n = 279) samples from the IOW F1 Sample. Table S2. Parameter estimates from logistic regression models performed in the Stage-2 sample (ns2 = 279), regressing current asthma status on DNA methylation M-values for all CpGs selected from the Stage-1 analysis. Table S3. Parameter estimates, standard errors, and p-values to compare the IOW F1 results to the ALSPAC replication results for CpGs that yielded an association within a 5% FDR in the Stage-2 analysis. Table S4. Comparing adjustment covariates between the IOW F1 sample and the ALSPAC sample; the within cohort comparisons are testing for differences in these variables between those with and without asthma. Table S5. Results from linear asthma EWAS in IOW F1 (n = 370), in which methylation beta values were regressed on asthma status, unadjusted for possible confounders. Table S6. Results from linear asthma EWAS in IOW F1 (n = 370), in which methylation beta values were regressed on asthmat status, adjusted for sex, CD4T cells, CD8T cells, Monocytes, Natural Killers, Eosinophils, and other Granulocytes. Table S7. CpGs that yielded unadjusted association (p < 0.001) with current asthma in IOW F1 (unadjusted models) that were also identified as having unadjusted associations with current asthma and wheeze at age 7.5 and 16.5 years old in the previously published ALSPAC EWAS. Table S8. Associations between asthma and DNA methylation within the IOW cohort (unadjusted models) at the 14 CpGs that were identified as being asthma associated in a meta analysis of European children. [file 13223_2019_356_MOESM2_ESM.xlsx]

## Sheet: Table S1
Table S1: Comparison of cell-proportions and lung function variables across the Stage-1 (n=91) and Stage-2 (n=279) samples from the IOW F1 Sample.
	Stage 1 Sample		Stage 2 Sample		Sample Comparison
	(ns1=91)		(ns2=279)
Asthma Prevalence	n	%	n	%	Chi-Statistic	p-value
Non-Asthmatic	79	86.81	240	86.02	0.0002	0.987
Asthmatic	12	13.19	39	13.98
Lung Function	n	Mean (SD)	n	Mean (SD)	T-Statistic	p-value
FVC	88	4.497 (0.801)	268	4.482 (0.877)	0.152	0.879
FEV1	88	3.917 (0.688)	268	3.909 (0.739)	0.095	0.925
FEV1/FVC Ratio	88	0.875 (0.075)	268	0.875 (0.068)	0.004	0.997
FeNO†	83	14.00 (17.46)	264	15.00 (23.50)	-0.493	0.623
Cellular Heterogeneity	n	Mean (SD)	n	Mean (SD)	T-Statistic	p-value
CD8T	91	0.102 (0.063)	279	0.097 (0.057)	0.591	0.555
CD4T	91	0.115 (0.045)	279	0.110 (0.049)	0.791	0.43
Natural Killer	91	0.068 (0.053)	279	0.067 (0.065)	0.109	0.913
B Cells	91	0.043 (0.024)	279	0.039 (0.024)	1.399	0.164
Monocytes	91	0.074 (0.026)	279	0.074 (0.024)	-0.145	0.885
Eosinophils	91	0.022 (0.027)	279	0.025 (0.031)	-0.912	0.363
Other Granulocytes	91	0.577 (0.104)	279	0.587 (0.118)	-0.776	0.439
FEV1, forced expiratory volume in 1 second; FVC, forced vital capacity; BDR, bronchodilator reversibility; FeNO, fractional-exhaled nitric oxide
a Due to heavy positive skew of FeNO, medians were presented in the mean column, and log(FeNO) was used for computing the T-test.

## Sheet: Table S2
Table S2: Parameter estimates from logistic regression models performed in the Stage-2 sample (ns2=279), regressing current asthma status on DNA methylation M-values for all CpGs selected from the Stage-1 analysis.
	Unadjusted Models			Adjusted Modelsa
CpG ID	Estimate	Raw p-value	q-value	Estimate	Raw p-value	q-value
cg16658191	-1.90059	4.45876e-05	0.00356701	-2.31028	0.00307315	0.156451
cg25578728	-1.82574	0.000362327	0.0107503	-2.16393	0.000685288	0.0697747
cg00100703	-1.68462	0.000490321	0.0107503	-1.55058	0.0150547	0.318901
cg07948085	-1.49367	0.000537517	0.0107503	-1.31268	0.0349002	0.394831
cg09241885	-1.02062	0.00102443	0.0159456	-1.02316	0.0428236	0.436022
cg11310939	-1.46026	0.00119592	0.0159456	-0.987985	0.174754	0.586792
cg01069468	-1.68759	0.00231103	0.0264118	-0.964339	0.249223	0.638167
cg04359558	-1.02758	0.00303667	0.0303667	-0.718154	0.0649532	0.488986
cg06866208	-1.43877	0.00519568	0.0423379	-0.632965	0.442295	0.703651
cg13753183	-1.66462	0.00529224	0.0423379	-0.965652	0.26538	0.638167
cg06648780	-1.29464	0.00728091	0.0529521	-0.718888	0.34035	0.668248
cg24491618	-1.34369	0.00961249	0.0640833	-0.267069	0.750153	0.75678
cg09597192	-1.22968	0.0115429	0.0683728	0.150771	0.861849	0.820111
cg15344640	-1.38995	0.01234	0.0683728	0.0367079	0.969948	0.834429
cg26252077	-0.934489	0.0135954	0.0683728	-0.303185	0.604756	0.741869
cg24368962	-1.16799	0.0143306	0.0683728	-0.377788	0.667032	0.75678
cg09278187	-1.24201	0.0145292	0.0683728	-0.380639	0.582518	0.741869
cg20417424	-1.19423	0.0161034	0.0711747	-0.634216	0.285686	0.638167
cg10704177	-0.702856	0.016904	0.0711747	0.689661	0.304653	0.638167
cg14727512	1.52934	0.0180881	0.0723523	1.69019	0.014064	0.318901
cg08940169	-0.852989	0.0190773	0.0726755	0.513073	0.474218	0.726595
cg01046943	1.75357	0.0234475	0.0839829	1.85852	0.0208723	0.341501
cg19974715	1.51294	0.0241451	0.0839829	1.5445	0.0295045	0.375512
cg19232164	-1.32041	0.0268132	0.0893774	-0.427887	0.573621	0.741869
cg15515095	-1.05598	0.0355274	0.108427	-0.535174	0.35126	0.674806
cg25377915	0.948856	0.0381196	0.108427	0.836777	0.0807572	0.488986
cg00944309	-1.1083	0.0391852	0.108427	1.12532	0.298279	0.638167
cg21919729	-1.10551	0.0393359	0.108427	-0.337842	0.633813	0.75678
cg19209799	1.62838	0.0397	0.108427	1.6454	0.0520833	0.482093
cg05180258	-0.938036	0.0406601	0.108427	-0.846026	0.0923046	0.488986
cg19714332	-0.700266	0.0428606	0.110608	-0.156218	0.714825	0.75678
cg19328051	-1.45555	0.0455409	0.113852	-0.505544	0.581547	0.741869
cg05671968	1.29476	0.0510713	0.120461	1.72473	0.0234782	0.341501
cg14783123	-0.772856	0.0523646	0.120461	-0.161575	0.734308	0.75678
cg19305527	-0.960888	0.0527017	0.120461	-0.263266	0.670461	0.75678
cg07862235	-0.613496	0.0546908	0.121535	-0.210803	0.59386	0.741869
cg24003898	-1.0995	0.0572369	0.123756	-0.198565	0.759783	0.75678
cg02173977	-1.12407	0.059771	0.125528	-0.479276	0.499534	0.726595
cg06958964	-1.20497	0.061195	0.125528	-0.262451	0.748415	0.75678
cg02656089	-1.05357	0.0807398	0.16148	-0.874609	0.178657	0.586792
cg13615036	-0.786463	0.0959032	0.187128	-0.882445	0.0739794	0.488986
cg00987534	-0.757139	0.0987233	0.188044	-0.357545	0.498502	0.726595
cg24300347	-0.941877	0.111081	0.203049	-0.953013	0.124139	0.505586
cg13800812	-1.80508	0.113769	0.203049	-2.33778	0.0587041	0.488986
cg10519882	-0.898059	0.114215	0.203049	-0.748177	0.268212	0.638167
cg07657142	-0.451825	0.122546	0.2087	-0.490424	0.104772	0.488986
cg01701634	0.538308	0.123227	0.2087	0.388594	0.432862	0.703651
cg17170442	1.11808	0.127714	0.2087	1.21426	0.111223	0.488986
cg21838488	-0.253249	0.127829	0.2087	-0.283433	0.111205	0.488986
cg06282446	-0.536819	0.13784	0.220544	-0.664946	0.0871105	0.488986
cg11329482	-0.845992	0.1424	0.223372	0.0864279	0.904374	0.831055
cg14563115	0.71868	0.171726	0.264194	0.358399	0.522088	0.741869
cg01860201	-1.02637	0.193576	0.29219	-0.94861	0.256306	0.638167
cg06815965	-0.652525	0.197402	0.292447	-0.797695	0.115261	0.488986
cg06383798	0.87976	0.210212	0.304848	1.25146	0.100601	0.488986
cg20787648	-0.713772	0.213394	0.304848	-0.761708	0.205606	0.634376
cg00043524	-0.622184	0.220439	0.309388	-0.592196	0.270558	0.638167
cg26360695	-0.931357	0.227782	0.314182	-1.50339	0.0880856	0.488986
cg18954925	-0.563447	0.233384	0.316453	0.298713	0.61566	0.746254
cg14641315	0.599815	0.238676	0.318235	0.601784	0.246927	0.638167
cg08801671	-0.778839	0.24445	0.32059	-1.02414	0.148773	0.56589
cg06051154	0.804365	0.25535	0.329483	1.19539	0.104989	0.488986
cg19951107	0.863985	0.265622	0.337298	1.04496	0.261928	0.638167
cg16720226	0.579595	0.272933	0.341166	0.694435	0.224188	0.638167
cg00870633	-0.302953	0.290657	0.357732	-0.302548	0.307118	0.638167
cg23243856	0.932299	0.313442	0.37993	1.17986	0.21797	0.638167
cg21394778	1.19667	0.322802	0.381878	1.13905	0.374423	0.693147
cg03322334	-0.328248	0.324596	0.381878	-0.131285	0.710955	0.75678
cg09246203	-0.583737	0.339567	0.392082	-0.599861	0.41551	0.703651
cg02445229	-0.953067	0.343072	0.392082	4.02278	0.0156603	0.318901
cg01049188	-0.774973	0.349834	0.394179	-0.894712	0.296995	0.638167
cg04875614	-0.385384	0.406271	0.451412	-0.369353	0.449207	0.703653
cg12352302	0.381156	0.427411	0.457995	0.440565	0.372877	0.693147
cg15412759	-0.529152	0.428077	0.457995	-0.66083	0.341284	0.668248
cg20362242	-0.380132	0.42937	0.457995	-0.430129	0.401584	0.703651
cg21438613	-0.345533	0.44386	0.467221	0.202438	0.68462	0.75678
cg12244648	0.588326	0.476118	0.48642	0.585117	0.499044	0.726595
cg04944410	-0.444922	0.483675	0.48642	-0.645993	0.318	0.647563
cg16108710	-0.433877	0.486526	0.48642	-0.408734	0.536075	0.741869
cg07942920	-0.398938	0.490771	0.48642	0.605568	0.392817	0.703651
cg24002167	0.522687	0.4925	0.48642	0.562144	0.496322	0.726595
cg24307102	-0.553746	0.503244	0.49097	-0.789338	0.404966	0.703651
cg01391071	-0.568686	0.514989	0.496375	-1.61752	0.168402	0.586792
cg13298379	0.629125	0.554398	0.523984	1.41465	0.245161	0.638167
cg10102384	0.347083	0.55689	0.523984	0.693189	0.301434	0.638167
cg24439315	0.223245	0.563283	0.523984	0.313621	0.437559	0.703651
cg27631593	0.320328	0.609143	0.537798	0.337838	0.6044	0.741869
cg02446006	0.213253	0.611312	0.537798	0.13981	0.746131	0.75678
cg17569847	0.436235	0.619108	0.537798	0.41191	0.656491	0.75678
cg27224986	-0.241309	0.620467	0.537798	0.850329	0.150062	0.56589
cg24023847	0.29527	0.6239	0.537798	0.38097	0.553736	0.741869
cg01176028	0.182742	0.625311	0.537798	-0.716016	0.204505	0.634376
cg12440187	-0.152945	0.631697	0.537798	-0.12095	0.717394	0.75678
cg16192746	0.444419	0.631912	0.537798	0.127711	0.897376	0.831055
cg22353429	-0.227625	0.653773	0.546003	-0.109835	0.839571	0.81199
cg14824543	-0.208305	0.66852	0.546003	-0.216094	0.677448	0.75678
cg18065981	-0.184361	0.673985	0.546003	-0.370955	0.423115	0.703651
cg07699307	0.171107	0.675213	0.546003	0.145961	0.732265	0.75678
cg03465506	0.289768	0.675679	0.546003	0.0651504	0.927533	0.831055
cg06147196	0.189626	0.693445	0.554756	0.286503	0.569712	0.741869
cg22002075	-0.25094	0.710935	0.563116	-0.564326	0.430698	0.703651
cg16210461	-0.216536	0.729826	0.568092	-0.356216	0.591024	0.741869
cg17868687	0.228771	0.731419	0.568092	-0.00755535	0.99163	0.834429
cg02983950	-0.115878	0.763425	0.58725	-0.27711	0.556322	0.741869
cg20265805	-0.152105	0.773649	0.589447	0.233005	0.70313	0.75678
cg24729839	-0.166689	0.815152	0.615209	0.0131166	0.987064	0.834429
cg02729383	0.0812415	0.833266	0.622752	0.121084	0.765564	0.75678
cg18347426	-0.0960432	0.851695	0.622752	-0.00825673	0.987796	0.834429
cg01543300	0.125934	0.865471	0.622752	0.0634206	0.934887	0.831055
cg03917158	-0.169918	0.865574	0.622752	-0.207307	0.84534	0.81199
cg18333626	-0.109408	0.867668	0.622752	-0.0688885	0.923036	0.831055
cg08875009	-0.123733	0.871853	0.622752	-0.427291	0.594994	0.741869
cg07628580	-0.0808986	0.911837	0.64336	-1.16254	0.178105	0.586792
cg04668677	-0.0738382	0.916788	0.64336	0.281563	0.711139	0.75678
cg03024183	-0.0737143	0.936926	0.645803	0.299188	0.758095	0.75678
cg23052551	-0.0527445	0.941131	0.645803	-0.049029	0.947301	0.831055
cg17910470	-0.0328611	0.952459	0.645803	0.047283	0.943529	0.831055
cg14259179	-0.0310586	0.95256	0.645803	-0.0305279	0.954971	0.831055
cg15543566	-0.0167888	0.975813	0.656008	0.141737	0.81315	0.79609
cg03442014	0.00413388	0.995519	0.660604	0.061188	0.93326	0.831055
cg04168670	0.000629346	0.999164	0.660604	0.0497818	0.938385	0.831055
a Models adjusted for sex, CD4+ T-cells, natural killer cells, B-cells, monocytes, eosinophils and other granulocytes.

## Sheet: Table S3
Table S3: Parameter estimates, standard errors, and p-values to compare the IOW F1 results to the ALSPAC replication results for CpGs that yielded an association within a 5% FDR in the Stage-2 analysis.
	Corresponding to Table 2 (IOW)						Corresponding to Table 3 (ALSPAC)
	Unadjusted Results			Adjusted Results			Unadjusted Results			Adjusted Results
CpG ID	Estimate	SE	P-value	Estimate	SE	P-value	Estimate	SE	P-value	Estimate	SE	P-value
cg00100703	-2.1185	0.440751	1.53533e-06	-1.74241	0.547333	0.00145529	-0.344896	0.155941	0.0269865	-0.259545	0.203479	0.202121
cg01069468	-2.14513	0.505081	2.16562e-05	-0.950964	0.76638	0.21466	-0.0731124	0.136605	0.592505	-0.367518	0.236677	0.120464
cg04359558	-1.45822	0.313718	3.34844e-06	-1.07043	0.355958	0.0026369	-0.289747	0.149219	0.0521671	-0.492929	0.221845	0.0262865
cg06866208	-1.99033	0.471575	2.43656e-05	-0.916877	0.74833	0.220488	0.00743898	0.182671	0.967516	-0.147811	0.421414	0.725777
cg07948085	-1.85206	0.407003	5.35258e-06	-1.34302	0.541623	0.013152	-0.4646	0.188685	0.0138047	-0.364534	0.216709	0.0925418
cg09241885	-1.25053	0.278288	7.00116e-06	-0.881635	0.44875	0.049455	-0.159994	0.142155	0.260384	-0.284846	0.19546	0.145031
cg11310939	-1.66469	0.392931	2.26933e-05	-0.79759	0.576615	0.166594	-0.245259	0.134257	0.0677313	-0.106147	0.164528	0.518824
cg13753183	-2.22705	0.532521	2.88857e-05	-1.19898	0.781874	0.125159	-0.269673	0.139657	0.0534879	-0.395451	0.192706	0.040161
cg16658191	-2.14016	0.425552	4.92678e-07	-1.80225	0.65233	0.00573096	-0.664857	0.172731	0.000118555	-0.556012	0.21159	0.0085946
cg25578728	-1.44529	0.367961	8.57174e-05	-1.32537	0.431631	0.00213624	-0.309622	0.166039	0.0622155	-0.244179	0.234372	0.297484
IOW, Isle of Wight; ALSPAC, Avon Longitudinal Study of Parents and Children

## Sheet: Table S4
Table S4: Comparing adjustment covariates between the IOW F1 sample and the ALSPAC sample; the within cohort comparisons are testing for differences in these variables between those with and without asthma.
Model Covariates	IOW F1 Sample				ALSPAC Sample				Within-Cohort Comparisons
	(N=370)				(N=720)
	Asthma		No Asthma		Asthma		No Asthma		IOW	ALSPAC
	(n=51)		(n=319)		(n=120)		(n=600)
Sex	n	%	n	%	n	%	n	%	χ2 p-value
Female	35	68.6	210	65.8	64	53.3	341	56.8	0.816	0.545
Cell Mix	M	Sd.	M	Sd.	M	Sd.	M	Sd.	T-test p-value
CD8T	0.101	0.082	0.098	0.054	0.155	0.048	0.16	0.052	0.798	0.377
CD4T	0.121	0.052	0.11	0.047	0.159	0.051	0.148	0.053	0.129	0.034
Natural Killer	0.055	0.061	0.07	0.062	0.029	0.041	0.032	0.037	0.133	0.627
B Cell	0.046	0.023	0.039	0.024	0.108	0.036	0.104	0.034	0.033	0.326
Monocyte	0.072	0.024	0.074	0.024	0.083	0.028	0.086	0.028	0.559	0.187
Eosinophil	0.045	0.045	0.021	0.025	0.009	0.022	0.004	0.017	<0.001	0.006
Neutrophil	0.558	0.118	0.589	0.114	0.482	0.112	0.493	0.112	0.092	0.338
M, mean; Sd, standard deviation; IOW, Isle of Wight; ALSPAC, Avon Longitudinal Study of Parents and Children.

## Sheet: Table S5
Table S5: Results from linear asthma EWAS in IOW F1 (n=370), in which methylation beta values were regressed on asthma status, unadjusted for possible confounders.
CpG ID	Estimate	SE	T-Statistic	P-value	Q-value
cg16658191	-0.0160783	0.00263815	-6.09455	2.77084e-09	0.000515907
cg19928703	-0.0290729	0.0048271	-6.02286	4.15491e-09	0.000515907
cg16409452	-0.0216483	0.00370147	-5.84857	1.09541e-08	0.00090677
cg04359558	-0.0221959	0.00388106	-5.71903	2.21953e-08	0.00117884
cg07124719	-0.0141666	0.00248249	-5.70661	2.37347e-08	0.00117884
cg00100703	-0.0151578	0.0026827	-5.6502	3.21377e-08	0.00122192
cg13792581	-0.0159849	0.00283559	-5.63725	3.4443e-08	0.00122192
cg09705784	-0.0223529	0.00401664	-5.56507	5.05525e-08	0.00156925
cg22588983	-0.0107943	0.00195845	-5.51162	6.6995e-08	0.00174959
cg15172966	-0.0313332	0.00569484	-5.50202	7.04524e-08	0.00174959
cg07633835	-0.0181838	0.00336506	-5.40372	1.17512e-07	0.00265295
cg21627181	-0.0164372	0.00305289	-5.38416	1.29991e-07	0.00269013
cg07948085	-0.0224659	0.00420339	-5.34472	1.59185e-07	0.00304088
cg20263733	-0.0124539	0.00235111	-5.29701	2.03075e-07	0.0036022
cg18666454	-0.0206002	0.00391762	-5.25835	2.47053e-07	0.00409015
cg07908654	-0.0220843	0.00423364	-5.21638	3.05256e-07	0.00437853
cg09377531	-0.0232072	0.00444931	-5.21591	3.05982e-07	0.00437853
cg10142874	-0.0247538	0.00475247	-5.20863	3.17366e-07	0.00437853
cg09241885	-0.0321045	0.0062	-5.17815	3.69677e-07	0.00467393
cg14165909	0.0240616	0.00465088	5.17356	3.78242e-07	0.00467393
cg02124524	-0.0179776	0.00348806	-5.15405	4.16865e-07	0.00467393
cg01881899	0.0212485	0.00412493	5.15123	4.22762e-07	0.00467393
cg08799394	-0.0385798	0.00751355	-5.1347	4.5893e-07	0.00467393
cg11266582	-0.0157393	0.00306563	-5.13412	4.60265e-07	0.00467393
cg06266582	-0.0183309	0.00357847	-5.12257	4.87373e-07	0.00467393
cg00832703	-0.00878496	0.00171641	-5.11821	4.97993e-07	0.00467393
cg02133716	-0.015039	0.00294067	-5.11413	5.08167e-07	0.00467393
cg13835688	-0.022255	0.00438307	-5.07749	6.08769e-07	0.00526727
cg24368962	-0.0101986	0.00200942	-5.07539	6.15098e-07	0.00526727
cg00213281	-0.0162284	0.00320693	-5.06043	6.61951e-07	0.00533317
cg06648780	-0.0137154	0.00271146	-5.05833	6.68807e-07	0.00533317
cg23072086	0.0259524	0.00513626	5.05279	6.8722e-07	0.00533317
cg09596645	-0.0151096	0.00299479	-5.04529	7.12904e-07	0.00534826
cg09247486	-0.0154202	0.00306138	-5.037	7.42365e-07	0.00534826
cg16962557	-0.0110296	0.00219149	-5.0329	7.57391e-07	0.00534826
cg18537383	-0.0129526	0.00257604	-5.02811	7.7531e-07	0.00534826
cg12213680	-0.0260983	0.0052191	-5.00054	8.86617e-07	0.00554508
cg10704177	-0.0322384	0.00644787	-4.99986	8.89589e-07	0.00554508
cg10933457	-0.0130322	0.00260756	-4.99787	8.98226e-07	0.00554508
cg14983540	-0.0181108	0.00362574	-4.99507	9.10488e-07	0.00554508
cg10159529	-0.0171332	0.0034308	-4.99394	9.15486e-07	0.00554508
cg14613878	-0.0240759	0.00483238	-4.98221	9.69047e-07	0.00572974
cg04847043	-0.0128352	0.00258446	-4.96629	1.0466e-06	0.00604437
cg24249411	0.0134055	0.00270242	4.96053	1.07611e-06	0.00607355
cg00183468	-0.0234739	0.00474117	-4.95108	1.12625e-06	0.00612017
cg08067346	-0.0184153	0.00372255	-4.94696	1.14886e-06	0.00612017
cg16362140	-0.0227885	0.00460815	-4.94526	1.1583e-06	0.00612017
cg07177867	-0.0172203	0.00349319	-4.92969	1.24827e-06	0.00645813
cg16472853	-0.00859207	0.00175038	-4.90868	1.38053e-06	0.00699662
cg24491618	-0.0161605	0.00330367	-4.89168	1.49729e-06	0.00743663
cg01069468	-0.0160459	0.00328645	-4.88244	1.56472e-06	0.00761913
cg14769121	-0.0265673	0.00544852	-4.87606	1.61302e-06	0.0077033
cg23044178	-0.0237319	0.00487472	-4.86837	1.67309e-06	0.00770727
cg19232164	-0.00853464	0.00175321	-4.86801	1.67593e-06	0.00770727
cg17971251	-0.0155443	0.00321217	-4.83917	1.92146e-06	0.00865823
cg09597192	-0.0145379	0.00300724	-4.83431	1.96611e-06	0.00865823
cg25270424	-0.013105	0.00271334	-4.82983	2.00821e-06	0.00865823
cg11310939	-0.017225	0.00356746	-4.82836	2.02217e-06	0.00865823
cg06866208	-0.0247094	0.00513478	-4.81217	2.18256e-06	0.00918659
cg08992499	-0.0229013	0.00476295	-4.80822	2.22348e-06	0.00920285
cg11988722	-0.0223098	0.00465412	-4.79357	2.38199e-06	0.0095654
cg18783781	-0.0179724	0.00374971	-4.79302	2.38811e-06	0.0095654
cg17041511	-0.0196554	0.00411716	-4.77401	2.61059e-06	0.0101436
cg13863638	-0.0120856	0.0025317	-4.77372	2.61417e-06	0.0101436
cg16627358	-0.00985455	0.00206896	-4.76305	2.74782e-06	0.0103563
cg02475695	-0.0197105	0.00413852	-4.76269	2.75238e-06	0.0103563
cg25203361	-0.0278827	0.00586781	-4.75181	2.89566e-06	0.0107328
cg26085721	-0.009669	0.00204182	-4.73547	3.1244e-06	0.0114103
cg17918090	-0.0119216	0.00252538	-4.7207	3.34619e-06	0.0120432
cg04497992	-0.0256059	0.00543839	-4.70836	3.54292e-06	0.012569
cg12077754	-0.0272129	0.00578866	-4.70107	3.66441e-06	0.012817
cg18593727	-0.0101108	0.00215238	-4.69748	3.72556e-06	0.0128499
cg15700636	-0.0160607	0.00342443	-4.69004	3.85566e-06	0.0131164
cg06391412	-0.0209405	0.00447518	-4.67924	4.0523e-06	0.0132331
cg24376793	-0.0220722	0.00471788	-4.67842	4.06772e-06	0.0132331
cg15974053	0.020309	0.00434317	4.67607	4.11192e-06	0.0132331
cg06824199	-0.0136938	0.00292897	-4.67529	4.12666e-06	0.0132331
cg01542143	-0.0117205	0.00250774	-4.67373	4.15638e-06	0.0132331
cg02494549	-0.0111269	0.00239555	-4.64482	4.74576e-06	0.0147751
cg27469152	-0.0214883	0.00462695	-4.64417	4.75973e-06	0.0147751
cg19805160	-0.0337499	0.00727276	-4.64058	4.83854e-06	0.0148344
cg01942646	-0.0154263	0.00333447	-4.62631	5.16439e-06	0.0156403
cg05124190	-0.016212	0.00351787	-4.60846	5.6015e-06	0.0167597
cg10387956	-0.0161076	0.00350425	-4.59659	5.91171e-06	0.0174773
cg20417424	-0.017557	0.00382385	-4.59145	6.05112e-06	0.0176789
cg13753183	-0.0125565	0.00273849	-4.58521	6.22463e-06	0.0179744
cg18650626	-0.0456028	0.00998886	-4.56537	6.80837e-06	0.0193348
cg13360526	-0.0209884	0.00459872	-4.56397	6.85145e-06	0.0193348
cg14419441	-0.0171938	0.00377749	-4.55165	7.2423e-06	0.0202081
cg26804336	-0.0144411	0.00317553	-4.5476	7.37547e-06	0.0203511
cg14084609	-0.0144451	0.0031819	-4.53976	7.64005e-06	0.0208494
cg10815420	-0.0107682	0.00237455	-4.53485	7.8103e-06	0.0210824
cg00390694	-0.00948819	0.00209426	-4.53056	7.96196e-06	0.0212607
cg23172995	-0.0257813	0.00570243	-4.52111	8.3064e-06	0.0216564
cg26252077	-0.0277769	0.00614446	-4.52065	8.32353e-06	0.0216564
cg03727333	-0.0229837	0.00508562	-4.51935	8.37178e-06	0.0216564
cg18597415	-0.0135723	0.00300598	-4.51511	8.53229e-06	0.0218441
cg05219423	-0.0124315	0.00275652	-4.50984	8.73559e-06	0.0221363
cg06070625	-0.0155513	0.00345142	-4.50577	8.89561e-06	0.0223141
cg25381747	-0.0232529	0.00517039	-4.49731	9.23747e-06	0.02294
cg03915541	-0.00737412	0.00164105	-4.49353	9.39444e-06	0.0230988
cg08940169	-0.0246087	0.00548451	-4.48695	9.67352e-06	0.0234896
cg01169075	-0.0104762	0.00233659	-4.48355	9.82119e-06	0.0234896
cg15889057	-0.0192658	0.00429735	-4.48318	9.83713e-06	0.0234896
cg24823679	-0.0129798	0.00291742	-4.44907	1.1442e-05	0.0270615
cg07636225	-0.027205	0.00612817	-4.43933	1.19444e-05	0.0279831
cg00736681	-0.0145464	0.00328829	-4.4237	1.27956e-05	0.0296973
cg11770323	-0.0366127	0.00828986	-4.41657	1.32029e-05	0.0303588
cg15344640	-0.0106944	0.00242677	-4.40682	1.37794e-05	0.0313939
cg21498475	-0.0271335	0.00616545	-4.40089	1.41424e-05	0.031928
cg26223797	-0.00972975	0.00221868	-4.38538	1.5134e-05	0.0338588
cg26860613	-0.0194019	0.00443199	-4.37769	1.56503e-05	0.0347011
cg02941852	-0.0102879	0.00235492	-4.36867	1.62779e-05	0.0357382
cg01000631	-0.0169441	0.00388015	-4.36687	1.64058e-05	0.0357382
cg16530498	0.0208076	0.00476767	4.36432	1.65885e-05	0.0358218
cg00366037	-0.00997356	0.00228786	-4.35934	1.69518e-05	0.036291
cg11273250	-0.00803142	0.00184507	-4.35291	1.74313e-05	0.0369984
cg24028828	-0.0116069	0.00266947	-4.34803	1.78043e-05	0.03747
cg16386158	-0.013951	0.00321056	-4.34536	1.80114e-05	0.0375872
cg24576940	-0.0151761	0.00349764	-4.33895	1.85181e-05	0.0377293
cg02752812	-0.00856993	0.0019752	-4.33876	1.85335e-05	0.0377293
cg20315954	-0.0112281	0.00258787	-4.33874	1.85353e-05	0.0377293
cg20025658	0.0203061	0.00468894	4.33064	1.91963e-05	0.0387126
cg11409022	-0.0171153	0.00395361	-4.32903	1.93301e-05	0.0387126
cg07410597	-0.0136099	0.00315189	-4.31802	2.02703e-05	0.0401713
cg14783123	-0.0134497	0.0031157	-4.31674	2.0382e-05	0.0401713
cg25619440	0.0395095	0.00915768	4.31436	2.05926e-05	0.0402669
cg02711899	-0.0104728	0.00242993	-4.30991	2.09912e-05	0.0407256
cg02346442	-0.0158692	0.00369482	-4.29499	2.23807e-05	0.0428128
cg21156577	0.00463717	0.00108	4.29368	2.25075e-05	0.0428128
cg08339159	-0.00813559	0.00189513	-4.29288	2.25842e-05	0.0428128
cg04933530	-0.0307617	0.00717139	-4.28951	2.29136e-05	0.0431081
cg15996947	-0.00628876	0.00146922	-4.28035	2.38305e-05	0.0443144
cg08818798	-0.00686991	0.00160529	-4.27955	2.39117e-05	0.0443144
cg25578728	-0.0217298	0.00508588	-4.27256	2.46368e-05	0.0450138
cg12082302	-0.0124038	0.00290428	-4.27085	2.48174e-05	0.0450138
cg26358659	-0.00613075	0.00143553	-4.27071	2.48328e-05	0.0450138
cg15951914	-0.0084592	0.00198287	-4.26613	2.53231e-05	0.0455698
cg09764807	-0.00802409	0.00188165	-4.26438	2.55125e-05	0.0455803
cg16710124	-0.0110273	0.00258762	-4.26157	2.58204e-05	0.0457802
cg09278187	-0.00875931	0.00205617	-4.26001	2.59931e-05	0.0457802
cg09929187	-0.011978	0.00281718	-4.25175	2.6924e-05	0.0467431
cg12172163	-0.0149543	0.00351898	-4.24961	2.717e-05	0.0467431
cg03693099	-0.0296622	0.00698378	-4.24731	2.74375e-05	0.0467431
cg08843859	-0.0102919	0.00242329	-4.24709	2.74631e-05	0.0467431
cg21239317	-0.0160411	0.0037771	-4.24693	2.74809e-05	0.0467431
cg11881599	-0.0217497	0.00512363	-4.24499	2.77088e-05	0.0468102
cg02338345	-0.0210283	0.00495574	-4.24322	2.79181e-05	0.046845
cg17521120	-0.0159582	0.00377647	-4.22568	3.00742e-05	0.0501242
cg10504751	0.00383175	0.000910204	4.20977	3.21674e-05	0.0532554
cg20263853	-0.0160928	0.00382565	-4.20655	3.26078e-05	0.0536271
cg24003898	-0.00804508	0.00191454	-4.20209	3.32266e-05	0.0540848
cg11456013	-0.0208806	0.00497145	-4.20011	3.35056e-05	0.0540848
cg00390941	-0.00923424	0.0021987	-4.19987	3.35395e-05	0.0540848
cg00944309	-0.015842	0.00377391	-4.19776	3.38383e-05	0.0542146
cg12646067	-0.00614387	0.00146762	-4.18628	3.5513e-05	0.056533
cg24627621	-0.029269	0.00700091	-4.18074	3.63497e-05	0.0574964
cg03775635	-0.0137396	0.00329208	-4.17352	3.74669e-05	0.0588885
cg00667938	0.0206057	0.0049476	4.16477	3.88646e-05	0.0604176
cg18421167	-0.00923349	0.00221725	-4.16439	3.89264e-05	0.0604176
cg10402321	-0.0234202	0.00562673	-4.16231	3.92678e-05	0.060569
cg26910994	-0.0063895	0.00153598	-4.15987	3.96698e-05	0.0608113
cg03697316	0.0053619	0.00128988	4.15691	4.01642e-05	0.0611915
cg03253385	-0.00731989	0.00176205	-4.15419	4.06227e-05	0.0615126
cg25224369	-0.020841	0.00502753	-4.14537	4.21456e-05	0.063432
cg08166362	-0.0244028	0.00589334	-4.14074	4.29664e-05	0.0637641
cg25010691	-0.0168698	0.00407525	-4.13958	4.31744e-05	0.0637641
cg05502283	-0.0121931	0.00294656	-4.13808	4.34452e-05	0.0637641
cg04214305	-0.00834762	0.00201776	-4.13707	4.36281e-05	0.0637641
cg11197258	-0.0143453	0.00346821	-4.13622	4.37828e-05	0.0637641
cg12614529	-0.0302617	0.00731748	-4.13554	4.39069e-05	0.0637641
cg26205890	-0.0119849	0.00290199	-4.12989	4.49504e-05	0.0649001
cg01549315	-0.04601	0.0111461	-4.1279	4.53241e-05	0.0650613
cg14539466	-0.0199667	0.00483932	-4.12592	4.56974e-05	0.0652201
cg19328051	-0.0116485	0.00282529	-4.12295	4.62659e-05	0.0653163
cg01499988	-0.0118308	0.00286973	-4.1226	4.63321e-05	0.0653163
cg21723861	-0.0156959	0.00380835	-4.12145	4.65538e-05	0.0653163
cg04260584	-0.0118087	0.00286982	-4.11477	4.78622e-05	0.0667748
cg18550847	-0.0194458	0.00472787	-4.11302	4.82102e-05	0.0668749
cg13587621	-0.00909617	0.00221226	-4.11171	4.84726e-05	0.0668749
cg13459606	-0.0228381	0.00556011	-4.10749	4.93263e-05	0.0674452
cg00414077	-0.0290126	0.00706621	-4.10582	4.96681e-05	0.0674452
cg02387491	-0.00572528	0.00139448	-4.10566	4.97007e-05	0.0674452
cg24350011	-0.00642452	0.00156636	-4.10155	5.05518e-05	0.0682273
cg08773180	-0.0130649	0.00318846	-4.09757	5.13905e-05	0.0689844
cg00404400	0.0171007	0.00417808	4.09296	5.23777e-05	0.06957
cg15081033	-0.0128296	0.00313547	-4.09178	5.26344e-05	0.06957
cg17558547	-0.0130007	0.00317776	-4.09115	5.27698e-05	0.06957
cg08808720	-0.0159064	0.00388876	-4.09034	5.29473e-05	0.06957
cg09447105	-0.0142531	0.00348823	-4.08606	5.38887e-05	0.0704342
cg22937753	-0.00784128	0.0019212	-4.08144	5.49244e-05	0.0714121
cg14355482	-0.0153122	0.0037541	-4.0788	5.55232e-05	0.0718146
cg24561641	-0.00892971	0.00219667	-4.06512	5.87339e-05	0.0752608
cg14611258	-0.0129493	0.00318566	-4.06487	5.87937e-05	0.0752608
cg17788480	0.00304241	0.000749062	4.06163	5.95817e-05	0.0758784
cg22221575	-0.0161251	0.00398533	-4.04612	6.34848e-05	0.0804366
cg27637086	-0.00731565	0.0018107	-4.04022	6.50333e-05	0.0819803
cg02397727	0.00739237	0.00183095	4.03744	6.5776e-05	0.0824791
cg01614759	-0.0129106	0.00319866	-4.03626	6.60933e-05	0.0824791
cg10185311	-0.00247747	0.000614116	-4.0342	6.66505e-05	0.0825568
cg21017752	0.00890692	0.00220819	4.03358	6.68204e-05	0.0825568
cg05480350	-0.0191205	0.00475227	-4.02345	6.96345e-05	0.0855166
cg25656762	0.00656132	0.00163116	4.0225	6.99048e-05	0.0855166
cg02359181	-0.011928	0.0029672	-4.01994	7.06345e-05	0.0859858
cg15939915	0.00408353	0.00101708	4.01498	7.20742e-05	0.0868826
cg12821702	-0.00805112	0.00200578	-4.01397	7.23704e-05	0.0868826
cg02173977	-0.00932675	0.00232367	-4.01379	7.24208e-05	0.0868826
cg13531735	-0.00886627	0.00221296	-4.00651	7.45927e-05	0.089058
cg13711129	-0.00648737	0.00161998	-4.0046	7.51714e-05	0.0893195
cg06463185	-0.00786205	0.00196674	-3.99752	7.73604e-05	0.0914827
cg13953978	-0.0172443	0.00431563	-3.99579	7.79032e-05	0.091688
cg12561474	-0.0111261	0.00278833	-3.99024	7.96709e-05	0.093216
cg25738326	0.0254034	0.00636778	3.98936	7.99522e-05	0.093216
cg17738684	-0.00970047	0.00243406	-3.98531	8.12719e-05	0.0939538
cg26423824	-0.00890435	0.00223441	-3.9851	8.13417e-05	0.0939538
cg19448292	-0.0268474	0.0067476	-3.97881	8.34304e-05	0.0954854
cg03131767	-0.0145736	0.00366282	-3.97879	8.34367e-05	0.0954854
cg02402423	-0.0189524	0.00476573	-3.97682	8.4104e-05	0.0958076
cg23146663	0.0166809	0.00419841	3.97315	8.53544e-05	0.096788
cg04124987	0.00647045	0.00162983	3.97001	8.64416e-05	0.0975753
cg01998785	-0.0152605	0.00384549	-3.96842	8.69942e-05	0.0977547
cg14206516	-0.0103386	0.00260782	-3.96446	8.83926e-05	0.0987616
cg18118164	-0.0203142	0.00512516	-3.96363	8.86856e-05	0.0987616
cg22855021	-0.00752493	0.0018996	-3.96132	8.9516e-05	0.0991706
cg00360761	0.036872	0.00931022	3.96038	8.98516e-05	0.0991706
cg13666648	-0.0253326	0.00640157	-3.95724	9.0991e-05	0.0999838
cg25488567	-0.014675	0.00370961	-3.95594	9.14677e-05	0.100065
cg04441815	-0.00583651	0.00147597	-3.95435	9.20535e-05	0.100264
cg19101566	-0.0149523	0.00378756	-3.94773	9.45285e-05	0.102141
cg06333800	0.0333797	0.00845582	3.94754	9.45993e-05	0.102141
cg22485363	-0.0173778	0.00440563	-3.94446	9.57735e-05	0.102961
cg15488596	-0.0120468	0.00305513	-3.94315	9.628e-05	0.103059
cg18067103	-0.00716903	0.00181878	-3.94166	9.6854e-05	0.103229
cg07862235	-0.01643	0.00417064	-3.93945	9.77126e-05	0.103699
cg12402318	-0.0120625	0.00306494	-3.93563	9.92188e-05	0.104849
cg05690260	-0.0115344	0.00293207	-3.93388	9.99127e-05	0.105135
cg20462493	-0.0100974	0.002569	-3.93046	0.000101285	0.10613
cg17317266	-0.00742021	0.00188882	-3.92849	0.000102085	0.106518
cg09473249	-0.00666127	0.00169704	-3.92522	0.000103423	0.107463
cg21919729	-0.0220451	0.00562129	-3.92171	0.000104881	0.108185
cg01598421	-0.0147665	0.00376557	-3.92145	0.00010499	0.108185
cg06216065	-0.0188558	0.00481086	-3.91942	0.000105842	0.108613
cg14480531	-0.0167933	0.00428822	-3.91616	0.000107226	0.109417
cg14353162	-0.00335618	0.000857281	-3.91491	0.00010776	0.109417
cg06315149	-0.0161587	0.00412793	-3.91447	0.000107948	0.109417
cg15515095	-0.00721164	0.00184647	-3.90563	0.000111807	0.112869
cg06725287	-0.0108434	0.00277731	-3.90426	0.000112419	0.113027
cg06226703	-0.00941891	0.00241601	-3.89854	0.000114996	0.115152
cg06127174	-0.00494442	0.00126994	-3.89343	0.000117348	0.117035
cg23614125	-0.0278505	0.00716324	-3.88798	0.00011991	0.119112
cg25282410	0.0163282	0.00420277	3.88511	0.000121279	0.119991
cg02593989	-0.00526225	0.00135492	-3.88382	0.000121898	0.120126
cg04351131	-0.00855205	0.00220458	-3.87923	0.000124129	0.121841
cg12077460	-0.0270206	0.00696915	-3.87716	0.000125144	0.122353
cg19974715	0.00619253	0.00159889	3.87303	0.000127203	0.123879
cg06021750	0.00398462	0.00102939	3.87084	0.000128305	0.124464
cg03680291	-0.0374788	0.00969022	-3.86769	0.000129905	0.125526
cg22164921	-0.0191307	0.00494944	-3.86523	0.000131173	0.12626
cg17514353	-0.010956	0.00283656	-3.86242	0.000132632	0.127171
cg16978168	-0.0222114	0.00576354	-3.85378	0.000137213	0.131057
cg25939647	-0.0162338	0.00421493	-3.85149	0.00013845	0.131573
cg01037496	-0.00800768	0.00207947	-3.85082	0.000138813	0.131573
cg11688768	0.00626452	0.0016274	3.84941	0.000139584	0.131801
cg02970679	-0.00913526	0.00237546	-3.84569	0.000141638	0.133235
cg15412446	0.0235499	0.00612588	3.84433	0.000142393	0.133439
cg02852257	0.0027891	0.000726448	3.83937	0.000145189	0.135361
cg08462941	-0.0163794	0.00426685	-3.83876	0.000145534	0.135361
cg06353075	-0.0150451	0.0039206	-3.83745	0.000146281	0.135548
cg19764973	-0.00857547	0.00223595	-3.83528	0.000147531	0.136198
cg09435266	-0.00675015	0.00176108	-3.83296	0.000148873	0.136928
cg21261709	-0.0140875	0.00368466	-3.82329	0.000154602	0.141534
cg19419279	0.00502087	0.00131378	3.82169	0.000155571	0.141534
cg14381677	-0.0190243	0.00497802	-3.82166	0.000155591	0.141534
cg09627207	-0.0164351	0.00430679	-3.81609	0.000159006	0.144112
cg24678767	-0.0237831	0.0062351	-3.81439	0.000160062	0.144542
cg01613077	-0.00910354	0.00238745	-3.81309	0.000160876	0.144751
cg25487804	-0.00754244	0.00197855	-3.81211	0.000161488	0.144777
cg18891604	-0.0123587	0.00324536	-3.80812	0.000164016	0.146462
cg24849517	-0.00861554	0.00226291	-3.80729	0.000164547	0.146462
cg04192740	0.0122273	0.00321651	3.80143	0.000168336	0.149299
cg02228403	-0.00962664	0.00253349	-3.79976	0.00016943	0.149735
cg26156120	-0.0105664	0.00278222	-3.79783	0.000170703	0.150325
cg16569430	0.00373758	0.000985228	3.79362	0.000173512	0.152259
cg21030160	-0.0237516	0.00627497	-3.78513	0.000179312	0.156795
cg07724243	0.00485088	0.00128237	3.78275	0.000180969	0.156977
cg09458420	-0.0207627	0.005489	-3.7826	0.000181078	0.156977
cg19807716	-0.0151605	0.00400846	-3.78211	0.000181417	0.156977
cg09451092	-0.0108606	0.00287572	-3.77665	0.000185292	0.159212
cg06638383	-0.00737343	0.00195313	-3.77518	0.000186345	0.159212
cg03329755	-0.0161771	0.00428638	-3.77406	0.000187154	0.159212
cg09158026	0.00414361	0.00109797	3.77386	0.000187293	0.159212
cg21508994	0.00272241	0.000721496	3.77328	0.000187715	0.159212
cg04098297	-0.00724679	0.00192065	-3.7731	0.000187847	0.159212
cg01820584	-0.0105681	0.00280319	-3.77004	0.000190078	0.160555
cg06214869	-0.00964181	0.00255839	-3.7687	0.000191064	0.160704
cg26529864	-0.00731333	0.00194105	-3.76772	0.000191784	0.160704
cg22288309	-0.00808271	0.00214557	-3.76717	0.000192196	0.160704
cg02731293	0.0312941	0.00831206	3.76491	0.000193876	0.161565
cg06958964	-0.0071012	0.00188687	-3.76349	0.000194939	0.161908
cg27513339	0.0209669	0.00557402	3.76154	0.000196403	0.162579
cg06814191	-0.00662182	0.00176101	-3.76023	0.000197398	0.16286
cg00904578	-0.00966688	0.00257177	-3.75884	0.000198457	0.163192
cg14028447	-0.00743753	0.00198017	-3.75601	0.000200631	0.164435
cg05907939	-0.00839444	0.00223558	-3.75492	0.000201469	0.164579
cg00869582	-0.0123254	0.00328648	-3.75032	0.000205066	0.166406
cg16571794	0.0489424	0.0130511	3.75007	0.000205264	0.166406
cg15787227	-0.0155997	0.00416048	-3.74949	0.000205716	0.166406
cg06130714	0.0142864	0.00381145	3.74827	0.000206682	0.166447
cg23164218	-0.0129022	0.00344267	-3.74774	0.000207107	0.166447
cg14199827	0.00438539	0.00117092	3.74525	0.000209094	0.166897
cg04027612	0.00598855	0.00159911	3.74494	0.000209347	0.166897
cg21067750	-0.0120477	0.00321789	-3.74398	0.000210113	0.166897
cg22996170	-0.0312414	0.00834594	-3.7433	0.00021066	0.166897
cg19247032	-0.0100633	0.00268867	-3.74285	0.000211027	0.166897
cg07083941	-0.0298741	0.00798608	-3.74078	0.000212713	0.16728
cg04365699	-0.0190337	0.00508878	-3.74034	0.00021307	0.16728
cg16194746	-0.00994636	0.00265962	-3.73977	0.000213533	0.16728
cg24146100	-0.0542426	0.0145077	-3.7389	0.000214248	0.167313
cg23385838	-0.00791669	0.00211813	-3.73758	0.00021533	0.16763
cg23452498	-0.0100556	0.00269163	-3.73589	0.000216727	0.167639
cg03035874	0.00320468	0.000857883	3.73557	0.000217	0.167639
cg08277899	-0.00903969	0.00242018	-3.73513	0.000217366	0.167639
cg14472551	0.0588135	0.0157595	3.73193	0.000220036	0.169173
cg02973084	-0.00688551	0.00184556	-3.73086	0.000220946	0.169348
cg15338967	-0.0199737	0.00536646	-3.72196	0.000228582	0.174662
cg21103074	0.0229895	0.00618047	3.71969	0.000230568	0.175639
cg27546797	-0.0135556	0.00364525	-3.7187	0.000231445	0.175768
cg00114312	-0.00679133	0.00182768	-3.71582	0.000234	0.177167
cg18349241	-0.00970213	0.00261223	-3.71411	0.000235525	0.177779
cg06284479	-0.0119478	0.00321772	-3.71311	0.000236429	0.177921
cg06821075	0.00367501	0.000991191	3.70767	0.000241372	0.181092
cg03134661	-0.0078079	0.00210702	-3.70567	0.000243222	0.18193
cg17960717	-0.00892937	0.00241118	-3.70332	0.000245401	0.183009
cg21871803	-0.00661542	0.00178708	-3.7018	0.000246826	0.183362
cg16667631	-0.00700098	0.00189152	-3.70124	0.000247352	0.183362
cg02113173	-0.00910263	0.00246102	-3.69873	0.000249721	0.183621
cg26352718	-0.00862904	0.00233347	-3.69795	0.000250461	0.183621
cg09636525	-0.00915452	0.00247609	-3.69716	0.00025121	0.183621
cg03532167	0.00730212	0.00197591	3.69557	0.000252729	0.183621
cg08945642	-0.00852526	0.00230706	-3.6953	0.000252995	0.183621
cg16274890	0.0286439	0.00775351	3.69431	0.000253938	0.183621
cg07313835	-0.00719867	0.00194921	-3.69313	0.000255085	0.183621
cg09804833	0.00353116	0.000956206	3.69289	0.000255315	0.183621
cg23387863	-0.0194767	0.00527518	-3.69214	0.000256043	0.183621
cg05979484	0.0350791	0.00950166	3.69189	0.000256286	0.183621
cg27225443	0.00240659	0.000651875	3.69179	0.000256381	0.183621
cg01901579	-0.0149701	0.00405519	-3.69159	0.000256573	0.183621
cg00844155	-0.0106411	0.00288521	-3.68813	0.000259961	0.18551
cg07765912	0.00313229	0.000849615	3.68671	0.000261363	0.185684
cg23836163	-0.00852832	0.00231387	-3.68573	0.000262334	0.185684
cg24759549	-0.0088326	0.00239686	-3.68507	0.000262995	0.185684
cg07897695	-0.0127626	0.00346352	-3.68487	0.000263195	0.185684
cg08295410	-0.0088898	0.00241475	-3.68146	0.000266611	0.187561
cg15172484	0.0052599	0.00143028	3.67752	0.000270606	0.189345
cg17429587	-0.008367	0.00227521	-3.67746	0.000270672	0.189345
cg03686402	-0.0162378	0.00442452	-3.66995	0.000278463	0.194248
cg10065736	-0.0158705	0.00432686	-3.66791	0.000280605	0.195194
cg17862837	-0.00863924	0.00235715	-3.66512	0.000283578	0.196445
cg21917550	-0.00681917	0.00186097	-3.66431	0.000284441	0.196445
cg19561607	-0.0118072	0.00322248	-3.664	0.000284776	0.196445
cg26272088	-0.0137769	0.00376093	-3.66315	0.000285684	0.196526
cg00433709	-0.0201433	0.00550337	-3.66018	0.000288906	0.198193
cg02101884	0.00686732	0.00187821	3.65631	0.000293136	0.200022
cg03699958	0.024087	0.00658785	3.65627	0.000293183	0.200022
cg06367607	-0.0123165	0.00336962	-3.65517	0.000294403	0.200304
cg08698681	-0.0101006	0.00276845	-3.64848	0.000301893	0.204449
cg16266268	-0.00622138	0.0017053	-3.64826	0.000302142	0.204449
cg01989203	-0.00821799	0.00225385	-3.64621	0.00030448	0.205471
cg23009529	0.00284793	0.000781998	3.64186	0.000309487	0.207868
cg21861233	-0.00702222	0.00192829	-3.64167	0.000309706	0.207868
cg13562011	-0.00995108	0.00273448	-3.63912	0.000312684	0.208774
cg14305139	-0.00418143	0.00114904	-3.63907	0.000312737	0.208774
cg15911567	0.00708505	0.00194825	3.63661	0.000315632	0.209154
cg11236550	0.0207845	0.00571558	3.63646	0.000315816	0.209154
cg02101773	-0.00483534	0.00132969	-3.63644	0.000315833	0.209154
cg13968233	-0.00794317	0.00218579	-3.634	0.000318732	0.210513
cg25087851	-0.0136118	0.00374899	-3.63078	0.0003226	0.212502
cg17321888	-0.00766702	0.00211286	-3.62873	0.000325074	0.213565
cg24465482	-0.00507382	0.00139883	-3.62719	0.000326954	0.213621
cg14727512	0.00641742	0.00176937	3.62695	0.000327255	0.213621
cg13948883	-0.010947	0.00301858	-3.62655	0.000327741	0.213621
cg02435538	-0.0151517	0.00417944	-3.62528	0.000329293	0.214071
cg17438636	0.00637018	0.00175814	3.62325	0.000331807	0.21463
cg01798813	-0.00958255	0.00264479	-3.62319	0.000331881	0.21463
cg05839365	-0.0362621	0.0100312	-3.61494	0.000342247	0.220511
cg23516680	-0.0138449	0.00383034	-3.61455	0.00034275	0.220511
cg00987534	-0.0231173	0.00639923	-3.61251	0.00034536	0.221248
cg01097102	-0.00720252	0.00199391	-3.61226	0.000345678	0.221248
cg11816838	-0.0116775	0.00323498	-3.60978	0.000348895	0.222244
cg15242463	-0.00566923	0.00157116	-3.60831	0.000350802	0.222244
cg00945293	0.00353838	0.000980836	3.60752	0.000351838	0.222244
cg18574219	0.00535758	0.00148553	3.6065	0.000353178	0.222244
cg08105748	0.00319307	0.000885395	3.60638	0.000353326	0.222244
cg04951739	0.00394046	0.00109266	3.6063	0.000353435	0.222244
cg25032535	-0.00636816	0.00176587	-3.60625	0.000353498	0.222244
cg00191102	-0.0182787	0.00507093	-3.6046	0.000355675	0.223048
cg20316440	0.0153852	0.00427141	3.6019	0.000359268	0.224148
cg04720713	0.00434603	0.00120665	3.60173	0.000359498	0.224148
cg15932738	-0.00375175	0.00104194	-3.60075	0.000360801	0.224148
cg25605307	-0.00585421	0.00162598	-3.60042	0.000361253	0.224148
cg15788369	-0.0429065	0.0119191	-3.59982	0.000362053	0.224148
cg10694959	0.00280746	0.000780088	3.5989	0.000363294	0.224148
cg13475638	-0.00605397	0.00168242	-3.59837	0.000364008	0.224148
cg23973566	-0.00572478	0.00159115	-3.59789	0.00036465	0.224148
cg19846927	-0.00240182	0.000667949	-3.59581	0.000367479	0.224916
cg06906869	-0.0101153	0.00281321	-3.59564	0.000367711	0.224916
cg14966325	-0.0105667	0.00293937	-3.59488	0.000368747	0.224995
cg23706836	-0.0168997	0.00470198	-3.59416	0.000369732	0.225044
cg11427855	-0.0103704	0.00288707	-3.59202	0.000372689	0.226276
cg19726536	-0.00555821	0.00154765	-3.59137	0.00037358	0.226276
cg14645518	0.00403888	0.00112524	3.58937	0.000376367	0.227143
cg26821681	0.044736	0.0124646	3.58903	0.00037684	0.227143
cg06544239	-0.0165216	0.00460514	-3.58765	0.000378766	0.22745
cg22312249	-0.0167675	0.00467501	-3.58663	0.000380201	0.22745
cg11237406	-0.0229052	0.00638647	-3.58652	0.000380352	0.22745
cg17180678	0.00746191	0.00208081	3.58605	0.000381012	0.22745
cg08571362	0.0188168	0.0052488	3.58497	0.000382548	0.227778
cg00746693	-0.00649152	0.00181106	-3.58437	0.000383397	0.227778
cg00155063	0.00445892	0.0012446	3.5826	0.000385912	0.228725
cg08058156	0.0235302	0.00657059	3.58114	0.000388006	0.22915
cg14632906	-0.013233	0.00369552	-3.58081	0.000388474	0.22915
cg24261234	0.00745835	0.00208352	3.57969	0.000390093	0.229166
cg01040533	0.0327837	0.00916006	3.57898	0.000391109	0.229166
cg24450400	-0.0292102	0.00816186	-3.57887	0.00039127	0.229166
cg16800461	0.00713331	0.00199475	3.57605	0.000395372	0.231024
cg00989538	0.0038689	0.00108252	3.57397	0.000398429	0.232263
cg18972349	-0.0112952	0.00316414	-3.56977	0.000404651	0.235338
cg16235371	0.0200354	0.00561664	3.56715	0.000408579	0.236998
cg19305527	-0.00878077	0.00246195	-3.56659	0.000409413	0.236998
cg04459091	-0.00771329	0.00216448	-3.56358	0.000413989	0.238762
cg13550637	0.00333083	0.000934812	3.5631	0.000414715	0.238762
cg13066938	-0.0141479	0.00397113	-3.56269	0.000415344	0.238762
cg24814075	0.0133765	0.00375744	3.56	0.000419472	0.240577
cg00733604	0.00342592	0.000963545	3.55554	0.000426417	0.243997
cg22396498	-0.0190587	0.00536313	-3.55366	0.000429375	0.245125
cg00614157	0.00849202	0.00239058	3.55228	0.000431549	0.245724
cg22419414	-0.00827697	0.00233043	-3.5517	0.00043248	0.245724
cg02507677	-0.00782306	0.00220298	-3.55112	0.000433393	0.245724
cg05000339	-0.00930108	0.00262063	-3.54918	0.000436494	0.246919
cg09227119	-0.0279528	0.00787865	-3.54791	0.000438531	0.247507
cg23225748	-0.00729531	0.0020566	-3.54727	0.000439572	0.247532
cg08781738	-0.00921705	0.00259895	-3.54645	0.000440895	0.247715
cg05671968	0.0069942	0.00197346	3.54412	0.000444666	0.24927
cg16784468	0.00491623	0.0013877	3.54272	0.000446955	0.249867
cg23145336	-0.0240653	0.0067938	-3.54224	0.000447744	0.249867
cg04155793	0.0283455	0.00800386	3.54148	0.000449005	0.250009
cg13888070	-0.0387889	0.0109562	-3.54035	0.000450858	0.250479
cg09797334	-0.0189199	0.00534529	-3.53954	0.000452208	0.250668
cg20856181	0.00439198	0.00124112	3.53873	0.000453549	0.250852
cg07915117	-0.00980954	0.00277259	-3.53804	0.000454696	0.250927
cg21434046	0.0191582	0.00541769	3.53622	0.000457725	0.251774
cg14867569	0.00222397	0.000628967	3.53591	0.000458258	0.251774
cg13628444	-0.0120636	0.00341782	-3.52962	0.000468909	0.256715
cg01405879	-0.00599125	0.00169753	-3.52938	0.000469319	0.256715
cg25063425	-0.00750296	0.00212629	-3.52866	0.000470555	0.256826
cg25608370	0.00535029	0.00151692	3.52707	0.000473304	0.25776
cg22500328	-0.02104	0.0059766	-3.52039	0.000484976	0.263538
cg11608558	-0.00576605	0.00163841	-3.51931	0.000486905	0.264002
cg20447538	0.00832488	0.00236662	3.51762	0.000489901	0.264002
cg00302587	-0.0137215	0.00390239	-3.51618	0.000492483	0.264002
cg23928713	-0.00912331	0.00259474	-3.51607	0.000492676	0.264002
cg11861491	-0.0265654	0.00755551	-3.51603	0.00049275	0.264002
cg17218466	-0.016434	0.00467437	-3.51576	0.000493232	0.264002
cg09294139	0.00366176	0.00104153	3.51574	0.00049327	0.264002
cg06864151	-0.00762262	0.00216987	-3.51294	0.000498323	0.265471
cg08961299	0.00315631	0.000898504	3.51285	0.000498489	0.265471
cg26380757	0.00476105	0.00135548	3.51245	0.000499223	0.265471
cg00982400	0.00582111	0.00165902	3.50876	0.000505963	0.26841
cg27442613	0.00539766	0.00153867	3.50802	0.00050734	0.26841
cg16850687	0.0100344	0.00286071	3.50766	0.000507991	0.26841
cg12192145	-0.0138037	0.00393812	-3.50514	0.000512663	0.270303
cg01701634	0.0148068	0.00422601	3.50374	0.000515286	0.270375
cg07818422	-0.00702224	0.00200445	-3.50333	0.000516045	0.270375
cg16205760	-0.00431148	0.00123068	-3.50332	0.000516066	0.270375
cg27626620	-0.0292869	0.00836623	-3.50061	0.00052117	0.272474
cg08928882	0.00455777	0.00130267	3.49879	0.000524629	0.273454
cg09147843	-0.0180994	0.00517413	-3.49807	0.000526003	0.273454
cg14978242	-0.0217121	0.00620744	-3.49776	0.000526594	0.273454
cg05958985	-0.0151392	0.0043288	-3.49731	0.000527449	0.273454
cg14080050	0.0294929	0.00843624	3.49598	0.000530004	0.274206
cg04264075	0.0290801	0.00832008	3.49517	0.000531563	0.274441
cg06954199	-0.0436222	0.0124893	-3.49275	0.000536236	0.276279
cg22762992	0.0537204	0.0153879	3.49109	0.000539487	0.277379
cg14692284	-0.0172056	0.0049297	-3.49019	0.000541239	0.277705
cg23194766	-0.0135532	0.00388486	-3.48871	0.00054414	0.277762
cg01119145	0.00877441	0.00251527	3.48846	0.000544636	0.277762
cg26457013	-0.0113959	0.0032675	-3.48764	0.000546261	0.277762
cg11385906	-0.0136863	0.0039244	-3.4875	0.000546542	0.277762
cg05782288	0.00328188	0.000941097	3.4873	0.000546942	0.277762
cg18979423	0.00503335	0.00144382	3.48613	0.000549246	0.278363
cg19975917	-0.00540977	0.00155241	-3.48476	0.000551985	0.279181
cg13888748	-0.00712788	0.00204641	-3.48311	0.000555292	0.280206
cg23698536	0.00539263	0.00154865	3.48215	0.000557217	0.280206
cg24127593	0.00395202	0.00113497	3.48206	0.000557396	0.280206
cg06814616	0.00930541	0.00267346	3.48066	0.000560226	0.280787
cg00170714	-0.0126742	0.00364162	-3.48037	0.000560815	0.280787
cg14080925	0.0054204	0.00155785	3.47942	0.000562735	0.281009
cg07401028	0.00517197	0.00148661	3.47904	0.000563521	0.281009
cg21237481	-0.0144927	0.00416692	-3.47805	0.000565536	0.281449
cg09753863	-0.00539422	0.00155219	-3.47523	0.000571324	0.283164
cg26062037	-0.00903004	0.00259864	-3.47491	0.000571969	0.283164
cg10351287	0.00428174	0.00123226	3.4747	0.000572403	0.283164
cg06109949	0.00506004	0.00145658	3.47392	0.000574032	0.28327
cg07733260	-0.00592002	0.00170434	-3.4735	0.0005749	0.28327
cg09150065	-0.00666101	0.00191833	-3.47229	0.000577402	0.283921
cg02570977	0.00328627	0.00094657	3.47176	0.000578506	0.283921
cg26258631	-0.00374144	0.00107789	-3.4711	0.000579898	0.284043
cg05180258	-0.0206143	0.00594153	-3.46953	0.000583174	0.284044
cg06269919	0.00703119	0.0020268	3.4691	0.000584078	0.284044
cg01685549	0.00320866	0.000924971	3.46893	0.000584436	0.284044
cg12211557	-0.00725292	0.00209129	-3.46817	0.000586055	0.284044
cg24603969	-0.0151329	0.0043634	-3.46814	0.000586113	0.284044
cg12631105	0.00312232	0.00090037	3.46781	0.000586798	0.284044
cg22237346	0.0248991	0.00718113	3.46729	0.000587907	0.284044
cg07582993	-0.0258535	0.00746399	-3.46376	0.000595422	0.286923
cg21067023	-0.0577677	0.0166794	-3.46341	0.000596177	0.286923
cg14933200	-0.00848872	0.00245192	-3.46207	0.000599056	0.287263
cg15605704	-0.0183263	0.00529354	-3.46201	0.000599197	0.287263
cg22200118	-0.0052512	0.0015189	-3.45724	0.000609552	0.291198
cg08824343	-0.00565829	0.00163669	-3.45715	0.000609751	0.291198
cg04010582	-0.0065978	0.00191056	-3.45333	0.000618177	0.294369
cg05001715	-0.00335339	0.000971392	-3.45215	0.000620788	0.294369
cg19881895	-0.00597232	0.00173006	-3.45208	0.000620951	0.294369
cg02262873	-0.0206622	0.00598627	-3.4516	0.000622032	0.294369
cg15052330	0.00504778	0.0014625	3.45147	0.000622316	0.294369
cg02010185	-0.0196413	0.00569187	-3.45076	0.000623894	0.294554
cg20857253	-0.0460299	0.0133519	-3.44745	0.000631341	0.297022
cg16699849	-0.00413888	0.00120059	-3.44738	0.000631513	0.297022
cg01364769	-0.0090943	0.00263849	-3.44678	0.000632876	0.2971
cg22538778	-0.00939418	0.002726	-3.44614	0.000634328	0.29722
cg01770400	-0.00692065	0.00200899	-3.44484	0.00063729	0.297836
cg00229039	-0.00333127	0.000967346	-3.44373	0.000639833	0.297836
cg10767168	0.00227718	0.000661388	3.44303	0.000641429	0.297836
cg04751035	0.00390012	0.00113292	3.44253	0.000642572	0.297836
cg06803821	-0.00490036	0.00142373	-3.44191	0.000644009	0.297836
cg00946598	-0.0140082	0.00407003	-3.44179	0.000644292	0.297836
cg11217574	0.00392414	0.00114024	3.44151	0.000644941	0.297836
cg19714332	-0.0164394	0.00477699	-3.44138	0.000645238	0.297836
cg16594139	0.0432967	0.0125833	3.44082	0.000646537	0.297882
cg22764374	-0.00847838	0.00246558	-3.4387	0.000651455	0.299183
cg27375135	-0.0136004	0.00395546	-3.4384	0.000652153	0.299183
cg24455808	-0.0109176	0.00317552	-3.43805	0.000652976	0.299183
cg05990720	0.00156612	0.000455815	3.43587	0.000658067	0.300961
cg12452386	0.00631526	0.00183911	3.43387	0.000662798	0.302075
cg07150772	-0.00664834	0.00193636	-3.43342	0.000663854	0.302075
cg03192231	-0.0111467	0.00324663	-3.4333	0.000664153	0.302075
cg14226212	-0.0113868	0.00331815	-3.43169	0.00066799	0.303205
cg02817514	0.0311753	0.00908575	3.43123	0.000669079	0.303205
cg16718539	0.00580822	0.00169391	3.42888	0.00067471	0.304979
cg12119029	0.0242345	0.00706967	3.42795	0.000676947	0.304979
cg25151803	0.0146007	0.0042594	3.42788	0.000677125	0.304979
cg13699657	0.00547425	0.00159713	3.42756	0.000677905	0.304979
cg01310029	-0.0113645	0.00331661	-3.42654	0.000680383	0.30554
cg06803253	0.00392247	0.00114554	3.42413	0.000686255	0.307621
cg06658637	-0.00549606	0.00160565	-3.42296	0.000689114	0.308024
cg26155475	0.00376491	0.00110012	3.42226	0.000690847	0.308024
cg01649647	-0.012977	0.00379196	-3.42224	0.000690876	0.308024
cg04957730	0.00783351	0.00228975	3.42112	0.000693645	0.308704
cg17624368	-0.00699501	0.00204506	-3.42044	0.000695322	0.308897
cg17404397	-0.00877095	0.00256598	-3.41817	0.000700981	0.310638
cg18005222	0.0041142	0.00120392	3.41733	0.000703077	0.310638
cg07337602	-0.017486	0.00511697	-3.41726	0.000703253	0.310638
cg22469804	-0.00574857	0.00168271	-3.41626	0.000705767	0.310638
cg16735821	0.00830937	0.00243249	3.416	0.00070641	0.310638
cg18506679	0.00430133	0.00125922	3.41587	0.000706747	0.310638
cg03101058	-0.0161556	0.00473103	-3.41482	0.00070938	0.311245
cg22933469	0.00495896	0.00145254	3.41399	0.000711468	0.311611
cg00215133	0.0092809	0.00272172	3.40994	0.000721802	0.31509
cg03288922	0.0439465	0.0128883	3.40979	0.000722185	0.31509
cg22175943	0.00471266	0.00138226	3.40939	0.000723219	0.31509
cg03364891	-0.00862949	0.00253284	-3.40704	0.000729278	0.317173
cg02244263	-0.0150834	0.00443022	-3.40466	0.000735462	0.319304
cg14321601	-0.00249905	0.000734391	-3.40288	0.000740111	0.320761
cg03647455	-0.00246093	0.000723376	-3.402	0.000742417	0.3212
cg15288350	0.00674077	0.00198293	3.3994	0.000749307	0.323617
cg09221269	0.00428242	0.00126013	3.3984	0.000751962	0.324069
cg12284465	0.00536148	0.00157782	3.39803	0.000752964	0.324069
cg02948259	-0.00722316	0.00212718	-3.39566	0.000759301	0.326232
cg07249409	0.00229755	0.000676884	3.3943	0.000762952	0.327234
cg09719477	-0.00335618	0.000989149	-3.39299	0.000766496	0.328187
cg04613517	-0.00835107	0.00246185	-3.39219	0.00076868	0.328556
cg03603593	-0.0072237	0.00213027	-3.39098	0.00077197	0.329395
cg09820180	-0.0124165	0.00366286	-3.38983	0.000775132	0.330177
cg20703664	0.0049429	0.0014585	3.38903	0.000777312	0.330445
cg22221490	0.00280956	0.000829209	3.38825	0.000779475	0.330445
cg16628205	-0.0107629	0.00317701	-3.38774	0.00078088	0.330445
cg10250107	0.00351634	0.00103804	3.38749	0.00078157	0.330445
cg18131810	0.0244028	0.00720446	3.38718	0.000782415	0.330445
cg08877322	-0.00927822	0.0027411	-3.38485	0.000788886	0.332613
cg04135198	-0.0302782	0.00894667	-3.3843	0.000790423	0.332696
cg14890343	-0.02222	0.0065687	-3.38272	0.000794858	0.333798
cg21596290	-0.0114928	0.00339782	-3.3824	0.000795731	0.333798
cg16732616	0.00694238	0.00205346	3.38082	0.000800195	0.335016
cg21640749	-0.0138661	0.0041019	-3.38042	0.000801331	0.335016
cg17814615	-0.00633493	0.00187464	-3.37928	0.000804563	0.335297
cg11325267	-0.0140873	0.00416899	-3.37907	0.000805136	0.335297
cg04886448	-0.00344183	0.00101867	-3.37875	0.000806054	0.335297
cg23409007	-0.00881356	0.00260985	-3.37703	0.000810949	0.336555
cg22153696	-0.0039837	0.00117988	-3.37637	0.000812849	0.336555
cg10107330	-0.0071546	0.00211909	-3.37627	0.000813144	0.336555
cg18470038	-0.0145481	0.00431026	-3.37523	0.000816129	0.337228
cg01825295	-0.0151204	0.00448239	-3.37329	0.00082173	0.338979
cg19851526	-0.0149426	0.0044317	-3.37175	0.000826196	0.340256
cg00220575	-0.00730618	0.00216763	-3.37059	0.000829573	0.341081
cg08251202	-0.0121646	0.00361052	-3.36922	0.000833584	0.342002
cg08342691	0.00385175	0.00114348	3.36844	0.000835857	0.342002
cg01445399	-0.0121447	0.0036058	-3.36811	0.000836847	0.342002
cg09533293	0.0046064	0.0013678	3.36774	0.000837934	0.342002
cg26789365	-0.00928591	0.00275807	-3.36681	0.000840667	0.342002
cg16335893	-0.0228675	0.00679203	-3.36681	0.000840687	0.342002
cg07344172	-0.00487129	0.00144698	-3.36652	0.000841522	0.342002
cg21549927	0.0136793	0.00406385	3.36608	0.00084283	0.342002
cg04813677	-0.0150622	0.0044784	-3.36331	0.000851084	0.344788
cg02364793	0.00625746	0.00186081	3.36276	0.000852739	0.344895
cg20222521	0.00288463	0.0008581	3.36165	0.000856056	0.345674
cg14786757	-0.0141605	0.00421349	-3.36076	0.000858732	0.346192
cg26579311	0.0022152	0.000659353	3.35965	0.000862089	0.346982
cg21175995	-0.00643267	0.00191537	-3.35845	0.000865715	0.347388
cg21672758	-0.00749197	0.00223082	-3.3584	0.000865895	0.347388
cg23871276	-0.0179429	0.00534424	-3.35744	0.000868808	0.347865
cg25661973	-0.00915212	0.00272633	-3.35694	0.000870324	0.347865
cg15295775	-0.00401153	0.00119511	-3.35663	0.000871287	0.347865
cg08032665	0.00878322	0.00261771	3.3553	0.000875336	0.348719
cg10336707	0.00482543	0.00143828	3.35501	0.000876236	0.348719
cg17374802	-0.0113955	0.00339728	-3.3543	0.000878427	0.349032
cg18324862	-0.0119849	0.00357533	-3.35211	0.000885189	0.350237
cg09001440	0.0496134	0.0148063	3.35084	0.000889138	0.350237
cg06473578	-0.0136137	0.00406484	-3.34914	0.000894462	0.350237
cg19693579	0.00245233	0.000732237	3.34909	0.000894595	0.350237
cg11092441	-0.00218012	0.000650996	-3.3489	0.000895217	0.350237
cg11171719	0.00357014	0.00106609	3.34881	0.000895493	0.350237
cg14975122	-0.0181883	0.00543183	-3.34846	0.000896595	0.350237
cg24058805	-0.0134762	0.00402478	-3.3483	0.000897087	0.350237
cg07405806	-0.00967734	0.00289037	-3.34813	0.000897608	0.350237
cg02195201	-0.00895995	0.00267654	-3.34759	0.000899323	0.350237
cg04321303	-0.0157178	0.00469537	-3.34751	0.000899562	0.350237
cg15500478	-0.00382778	0.00114347	-3.34751	0.000899562	0.350237
cg10587741	0.00285955	0.000854267	3.34737	0.000900009	0.350237
cg12741231	0.00936948	0.00279953	3.3468	0.000901802	0.350237
cg24226087	-0.0022757	0.000680016	-3.34654	0.000902614	0.350237
cg17206555	-0.0205818	0.00615174	-3.34569	0.00090532	0.35067
cg08024174	-0.0145604	0.00435295	-3.34495	0.000907664	0.35067
cg17070113	-0.00421736	0.00126085	-3.34485	0.000907967	0.35067
cg10009657	0.0176384	0.00527533	3.34357	0.000912043	0.351698
cg21661983	-0.00759057	0.00227236	-3.34038	0.000922272	0.355091
cg00967854	-0.00484383	0.00145057	-3.33927	0.000925854	0.355876
cg27563126	0.0265559	0.00795462	3.33843	0.000928601	0.355876
cg20891917	-0.0103943	0.00311353	-3.33842	0.00092861	0.355876
cg12103742	0.0273959	0.00820799	3.33771	0.000930933	0.356216
cg02255510	-0.0252357	0.00756619	-3.33532	0.000938715	0.358641
cg04871582	-0.00617203	0.00185088	-3.33465	0.000940928	0.358934
cg23326224	0.0140587	0.00421888	3.33234	0.000948518	0.361275
cg25799589	-0.010618	0.00318899	-3.32958	0.000957698	0.362936
cg14401864	-0.0054107	0.00162506	-3.32954	0.000957823	0.362936
cg01753950	-0.0160796	0.00482982	-3.32923	0.00095888	0.362936
cg10059924	0.028873	0.00867283	3.32913	0.000959201	0.362936
cg07322003	-0.00681023	0.00204583	-3.32884	0.000960187	0.362936
cg06536988	-0.00663926	0.00199489	-3.32814	0.000962519	0.36312
cg22764497	-0.0145703	0.00437902	-3.32729	0.00096536	0.36312
cg04549524	-0.00787796	0.00236773	-3.32722	0.000965616	0.36312
cg11117530	0.00321058	0.000965048	3.32686	0.00096681	0.36312
cg06943627	-0.0117863	0.00354313	-3.32651	0.000967985	0.36312
cg00783000	0.00476961	0.00143424	3.32553	0.000971322	0.363618
cg26813162	0.00662559	0.00199306	3.32434	0.00097535	0.363618
cg07335376	-0.0134274	0.00403936	-3.32415	0.000975996	0.363618
cg22852824	-0.0118139	0.00355457	-3.32359	0.000977906	0.363618
cg20403387	0.00413242	0.00124336	3.32358	0.000977934	0.363618
cg14311481	-0.0197155	0.00593208	-3.32353	0.000978097	0.363618
cg25273027	-0.00837324	0.00251973	-3.32308	0.000979644	0.363648
cg10039174	-0.00541632	0.00163041	-3.32206	0.000983096	0.363898
cg25100011	-0.00460812	0.00138714	-3.32202	0.000983247	0.363898
cg05736642	-0.0101972	0.00307152	-3.31992	0.000990452	0.366019
cg16201780	-0.00524043	0.00157879	-3.31927	0.000992702	0.366306
cg07733098	0.0186002	0.00560662	3.31754	0.000998665	0.367959

## Sheet: Table S6
Table S6: Results from linear asthma EWAS in IOW F1 (n=370), in which methylation beta values were regressed on asthmat status, adjusted for sex, CD4T cells, CD8T cells, Monocytes, Natural Killers, Eosinophils, and other Granulocytes.
CpG ID	Estimate	SE	T-Statistic	P-value	Q-value
cg24249411	0.0142772	0.00276424	5.16498	3.98424e-07	0.0786326
cg15974053	0.0229231	0.00452246	5.06871	6.41061e-07	0.0786326
cg16530498	0.02335	0.00497384	4.69456	3.80054e-06	0.310783
cg21156577	0.00521074	0.00112966	4.61267	5.52851e-06	0.339063
cg14539466	-0.0220851	0.00485209	-4.55166	7.28393e-06	0.344092
cg26910994	-0.00724849	0.00160385	-4.51944	8.41575e-06	0.344092
cg23009529	0.00360572	0.000808128	4.46182	1.08731e-05	0.381054
cg11688768	0.00728406	0.00170188	4.28	2.39759e-05	0.517022
cg08818798	-0.00682405	0.00161623	-4.22219	3.06559e-05	0.517022
cg04124987	0.007	0.00166568	4.2025	3.33123e-05	0.517022
cg10185311	-0.00270893	0.000645012	-4.19982	3.36899e-05	0.517022
cg27160171	-0.0141203	0.00337204	-4.18748	3.54841e-05	0.517022
cg01421994	-0.012372	0.00297606	-4.15719	4.02833e-05	0.517022
cg25282410	0.0182024	0.00438361	4.15237	4.11011e-05	0.517022
cg07387734	-0.0140359	0.00338242	-4.14967	4.15673e-05	0.517022
cg24561641	-0.00930066	0.00225025	-4.13317	4.45214e-05	0.517022
cg03775635	-0.014233	0.00345444	-4.12022	4.698e-05	0.517022
cg06463185	-0.00839185	0.00204098	-4.11168	4.86707e-05	0.517022
cg07389810	-0.0159236	0.00388994	-4.09355	5.24548e-05	0.517022
cg05979484	0.0395811	0.00967346	4.09172	5.28514e-05	0.517022
cg03532167	0.00845843	0.00206796	4.09023	5.3177e-05	0.517022
cg25619440	0.0391807	0.0095831	4.08852	5.35522e-05	0.517022
cg16569430	0.00410131	0.00101078	4.05757	6.08095e-05	0.517022
cg11237406	-0.0261835	0.00645747	-4.05476	6.15111e-05	0.517022
cg06372223	-0.0196122	0.00484519	-4.04778	6.32934e-05	0.517022
cg09804833	0.00402059	0.000997632	4.03013	6.80146e-05	0.517022
cg17321888	-0.00855058	0.00212355	-4.02655	6.90143e-05	0.517022
cg21017752	0.00929382	0.00231014	4.02306	6.99995e-05	0.517022
cg13550637	0.00391106	0.000974479	4.01349	7.27735e-05	0.517022
cg02817514	0.0376841	0.0093964	4.01049	7.36651e-05	0.517022
cg15412446	0.0255512	0.00637148	4.01024	7.37393e-05	0.517022
cg00667938	0.020224	0.00505078	4.00414	7.55827e-05	0.517022
cg22288309	-0.00898949	0.00224581	-4.00278	7.60021e-05	0.517022
cg15172484	0.00594718	0.00148713	3.9991	7.7141e-05	0.517022
cg12060334	-0.00679176	0.00169922	-3.99697	7.78077e-05	0.517022
cg04351131	-0.00906643	0.00227983	-3.97681	8.4403e-05	0.517022
cg20560600	0.00994613	0.00250914	3.96396	8.88773e-05	0.517022
cg24151267	0.00732755	0.00184897	3.96305	8.92034e-05	0.517022
cg19419279	0.00533218	0.00134621	3.96089	8.99794e-05	0.517022
cg21917550	-0.0071139	0.00179748	-3.9577	9.11363e-05	0.517022
cg21434046	0.0210115	0.00532062	3.94906	9.43478e-05	0.517022
cg23614125	-0.0296581	0.0075211	-3.94333	9.65374e-05	0.517022
cg09158026	0.00451811	0.00114603	3.94241	9.68912e-05	0.517022
cg06544239	-0.018125	0.00459812	-3.94182	9.71192e-05	0.517022
cg01565320	0.00377259	0.000957627	3.93952	9.80192e-05	0.517022
cg02113173	-0.0100644	0.00255804	-3.9344	0.000100043	0.517022
cg00302587	-0.0158604	0.00403646	-3.92928	0.000102108	0.517022
cg04613517	-0.0100946	0.00257379	-3.92207	0.000105079	0.517022
cg14867569	0.002554	0.000652704	3.91295	0.000108963	0.517022
cg11119275	-0.00645552	0.00165007	-3.91227	0.000109256	0.517022
cg01549315	-0.0439435	0.0112729	-3.89816	0.000115546	0.517022
cg17180678	0.00810093	0.00207893	3.89669	0.000116224	0.517022
cg13570262	0.00823558	0.00211607	3.89193	0.000118433	0.517022
cg21661983	-0.0090796	0.00233599	-3.88683	0.000120846	0.517022
cg05960576	0.0246893	0.00636045	3.88169	0.000123323	0.517022
cg17814615	-0.00711761	0.00183748	-3.87356	0.000127338	0.517022
cg15288350	0.00787183	0.00203491	3.8684	0.000129957	0.517022
cg09797334	-0.0213624	0.00553565	-3.85907	0.000134811	0.517022
cg18118164	-0.0208278	0.00540226	-3.85539	0.000136773	0.517022
cg24814075	0.0147322	0.00383553	3.84097	0.000144727	0.517022
cg05361406	0.0319635	0.00832279	3.84048	0.000145003	0.517022
cg01037496	-0.00824948	0.00215038	-3.83629	0.000147397	0.517022
cg08928882	0.00491337	0.00128231	3.83167	0.000150085	0.517022
cg05154234	0.0391062	0.0102179	3.82721	0.000152723	0.517022
cg27563126	0.0315745	0.00827791	3.81431	0.000160595	0.517022
cg07042014	0.0182274	0.0047801	3.81318	0.000161297	0.517022
cg07514158	-0.00523364	0.00137306	-3.81165	0.00016226	0.517022
cg15939915	0.00404886	0.00106259	3.81036	0.00016308	0.517022
cg25421647	0.0109383	0.00287088	3.81008	0.000163257	0.517022
cg05204104	0.0451419	0.0118591	3.80653	0.000165525	0.517022
cg26579311	0.00257829	0.00067869	3.79892	0.000170485	0.517022
cg13821978	-0.010208	0.00269152	-3.79265	0.000174679	0.517022
cg02852257	0.00289922	0.000764544	3.79209	0.000175059	0.517022
cg23146663	0.0163341	0.00430801	3.79155	0.000175425	0.517022
cg08810007	0.0148187	0.00391082	3.78915	0.000177065	0.517022
cg27150870	-0.0146722	0.00387262	-3.7887	0.000177374	0.517022
cg09061684	-0.00777721	0.00205443	-3.78558	0.000179524	0.517022
cg06021750	0.00403826	0.00106702	3.78462	0.000180192	0.517022
cg04098297	-0.00747268	0.00197679	-3.78021	0.000183289	0.517022
cg03697316	0.00509453	0.00134799	3.77935	0.000183899	0.517022
cg20121258	-0.00742177	0.00196648	-3.77414	0.000187637	0.517022
cg13552869	0.0213125	0.00564976	3.77229	0.000188982	0.517022
cg20194595	0.013273	0.00352541	3.76495	0.000194398	0.517022
cg18131810	0.0276765	0.0073535	3.76372	0.000195322	0.517022
cg25063425	-0.00835877	0.0022218	-3.76216	0.000196496	0.517022
cg09150065	-0.0075498	0.00200722	-3.76133	0.00019713	0.517022
cg13756014	-0.0117643	0.00312881	-3.75999	0.000198142	0.517022
cg27663249	-0.0106814	0.00284135	-3.75927	0.000198697	0.517022
cg00107630	0.0272326	0.00724673	3.75791	0.000199734	0.517022
cg14727512	0.00686675	0.00182936	3.75364	0.00020304	0.517022
cg05671968	0.00683954	0.00182253	3.75277	0.000203719	0.517022
cg11236550	0.021988	0.00586066	3.7518	0.00020448	0.517022
cg16594139	0.0492722	0.0131375	3.75051	0.000205494	0.517022
cg10504751	0.00357284	0.0009527	3.75022	0.000205723	0.517022
cg15788369	-0.0466862	0.0124537	-3.74879	0.000206854	0.517022
cg24687747	0.0204826	0.00547545	3.7408	0.000213288	0.517022
cg04027612	0.0062726	0.00167682	3.74078	0.000213309	0.517022
cg02262873	-0.0230333	0.00615895	-3.73981	0.000214097	0.517022
cg12119029	0.026311	0.00703577	3.73961	0.000214267	0.517022
cg07530172	0.0207009	0.00553745	3.73835	0.000215297	0.517022
cg24759549	-0.00938262	0.00251162	-3.73569	0.000217503	0.517022
cg09366982	-0.0168667	0.00451529	-3.73546	0.000217691	0.517022
cg14165909	0.0173352	0.00464432	3.73256	0.000220123	0.517022
cg07572214	-0.0155204	0.00416129	-3.7297	0.000222538	0.517022
cg00114312	-0.00696054	0.00186667	-3.72885	0.000223267	0.517022
cg24537986	0.0109626	0.00294193	3.72633	0.000225426	0.517022
cg16235371	0.0214095	0.00574562	3.72623	0.000225507	0.517022
cg00404400	0.0155862	0.00418961	3.72021	0.000230748	0.523788
cg03417975	-0.00933491	0.00251146	-3.71693	0.000233653	0.523788
cg04768958	-0.0115158	0.00309935	-3.71557	0.000234863	0.523788
cg00945293	0.00382347	0.00103121	3.70775	0.000241954	0.533345
cg06214869	-0.00985026	0.00265937	-3.70398	0.00024545	0.533345
cg03699958	0.0195848	0.00528785	3.70374	0.000245671	0.533345
cg15052330	0.00567754	0.00153409	3.70091	0.000248328	0.534383
cg00734436	-0.00714151	0.00193567	-3.68943	0.00025937	0.553292
cg11816838	-0.0107843	0.00293161	-3.67864	0.000270174	0.553773
cg10009657	0.0200397	0.00544837	3.6781	0.000270729	0.553773
cg27076113	0.0292927	0.00796441	3.67795	0.000270881	0.553773
cg02397727	0.0070356	0.00191291	3.67795	0.000270882	0.553773
cg07837085	-0.0244651	0.006664	-3.67123	0.000277839	0.553773
cg04564003	-0.0118994	0.00324274	-3.66954	0.000279621	0.553773
cg14117643	0.00481649	0.00131305	3.66816	0.000281071	0.553773
cg14353162	-0.00329239	0.000897572	-3.66811	0.000281129	0.553773
cg01464186	-0.0121673	0.00332091	-3.66384	0.000285689	0.553773
cg12324353	-0.00895133	0.00244382	-3.66284	0.000286768	0.553773
cg01015769	-0.0175297	0.00478772	-3.66139	0.000288336	0.553773
cg08854313	0.00420121	0.00114746	3.6613	0.000288435	0.553773
cg11608558	-0.00627256	0.00171343	-3.66083	0.000288941	0.553773
cg22200118	-0.00583537	0.00159708	-3.65376	0.00029672	0.563511
cg05990720	0.00175282	0.000480218	3.65004	0.000300896	0.563511
cg06803821	-0.00538956	0.00147661	-3.64994	0.000301008	0.563511
cg04076044	-0.0135225	0.00370871	-3.64616	0.000305308	0.563511
cg00118442	0.00377736	0.00103662	3.64391	0.000307898	0.563511
cg04359558	-0.0133574	0.0036668	-3.64278	0.000309205	0.563511
cg06543160	0.0118017	0.00324148	3.64084	0.000311456	0.563511
cg02101884	0.0070519	0.00193779	3.63915	0.00031344	0.563511
cg03388445	0.0083308	0.00229037	3.63731	0.000315604	0.563511
cg24530557	-0.0109187	0.00300284	-3.63614	0.000316992	0.563511
cg02101773	-0.00464631	0.00127869	-3.63364	0.000319965	0.564704
cg20403387	0.00468468	0.00129171	3.62674	0.000328329	0.575326
cg21508994	0.00273603	0.000755366	3.62213	0.000334027	0.581159
cg22237346	0.027207	0.00751564	3.62005	0.000336621	0.581549
cg09833158	-0.0148792	0.00411636	-3.61465	0.000343462	0.589218
cg05782288	0.00339216	0.000939403	3.61098	0.000348197	0.592751
cg07249409	0.00255525	0.000707959	3.60932	0.000350354	0.592751
cg07582993	-0.0242863	0.00674071	-3.60293	0.000358771	0.592874
cg27225443	0.00247123	0.000685913	3.60284	0.000358894	0.592874
cg17404397	-0.00954555	0.00265001	-3.60208	0.000359899	0.592874
cg03677101	0.00263776	0.000732342	3.60181	0.000360265	0.592874
cg25608370	0.0054156	0.00150483	3.59881	0.000364298	0.592874
cg06046647	-0.0138983	0.00386242	-3.59834	0.000364927	0.592874
cg20462493	-0.00972986	0.00270607	-3.59557	0.000368707	0.595074
cg18506679	0.00470268	0.00131066	3.58803	0.000379145	0.607921
cg13647706	0.00359384	0.00100235	3.58543	0.000382813	0.609815
cg25656762	0.0059345	0.00165891	3.57736	0.000394398	0.624218
cg09719477	-0.00370943	0.00103919	-3.56952	0.000405968	0.632454
cg07765912	0.00313009	0.000877071	3.5688	0.000407051	0.632454
cg06109949	0.00539636	0.00151217	3.56861	0.000407336	0.632454
cg05337594	-0.0053054	0.00148868	-3.56383	0.000414576	0.635743
cg15925492	-0.00906051	0.002543	-3.56292	0.000415969	0.635743
cg07897695	-0.0129426	0.00363343	-3.56209	0.000417229	0.635743
cg09294139	0.00383641	0.00107902	3.55547	0.00042751	0.643743
cg17438636	0.00651626	0.00183296	3.55505	0.000428181	0.643743
cg23777956	0.0200829	0.00565132	3.55367	0.000430351	0.643743
cg19974715	0.00592652	0.00166971	3.54944	0.000437095	0.648395
cg15932738	-0.00389456	0.00109772	-3.54786	0.000439632	0.648395
cg06768393	-0.00615898	0.00173674	-3.54628	0.000442188	0.648395
cg25032535	-0.00656041	0.00185054	-3.54514	0.000444034	0.648395
cg20932718	0.0222306	0.00628303	3.5382	0.000455465	0.657864
cg16194746	-0.00983046	0.00277858	-3.53795	0.000455881	0.657864
cg06127174	-0.00460809	0.00130452	-3.53241	0.00046522	0.667414
cg15911567	0.00721521	0.00204695	3.52485	0.000478232	0.668423
cg20253872	0.0123595	0.00350729	3.52395	0.000479812	0.668423
cg08209711	-0.0119953	0.00340513	-3.52272	0.00048196	0.668423
cg07384708	0.0233272	0.00662744	3.51979	0.000487144	0.668423
cg21449150	-0.00311644	0.000886049	-3.51723	0.000491696	0.668423
cg02492946	0.0149564	0.00425331	3.51642	0.00049315	0.668423
cg02449461	0.0219011	0.00622828	3.51641	0.000493181	0.668423
cg13538990	-0.00810658	0.00230568	-3.51591	0.000494063	0.668423
cg03974193	-0.0192751	0.00548675	-3.51303	0.000499271	0.668423
cg21596290	-0.0123663	0.00352043	-3.51271	0.000499862	0.668423
cg14199827	0.0043038	0.00122562	3.51154	0.000501984	0.668423
cg10960118	-0.0124432	0.00354447	-3.51059	0.000503722	0.668423
cg14930498	-0.0134018	0.00381878	-3.50944	0.000505838	0.668423
cg26328924	-0.00983124	0.00280165	-3.50909	0.000506479	0.668423
cg04910591	0.0152858	0.00435804	3.50749	0.000509427	0.668423
cg15177917	0.0182959	0.00521629	3.50745	0.000509519	0.668423
cg03206847	0.00269216	0.000768191	3.50455	0.000514913	0.671906
cg27305510	-0.0198827	0.00567834	-3.50149	0.000520652	0.674479
cg22500328	-0.0193707	0.00553357	-3.50058	0.000522383	0.674479
cg12476455	-0.0267286	0.00764336	-3.49697	0.000529266	0.678904
cg02541231	0.00332622	0.000951778	3.49474	0.000533559	0.678904
cg06753684	0.00914707	0.00261835	3.49345	0.000536062	0.678904
cg11171719	0.00390817	0.00111924	3.4918	0.000539257	0.678904
cg26813162	0.00719982	0.00206204	3.49161	0.000539647	0.678904
cg00716579	-0.0282296	0.00809014	-3.48938	0.00054401	0.679089
cg24746726	-0.0257655	0.00738828	-3.48734	0.000548036	0.679089
cg26665667	-0.0149147	0.00427729	-3.48695	0.00054882	0.679089
cg25244609	0.0159381	0.0045737	3.48473	0.000553235	0.679089
cg06707081	0.00678753	0.00194866	3.48318	0.000556349	0.679089
cg07553108	0.0078698	0.00226147	3.47994	0.000562888	0.679089
cg15674997	0.0162432	0.00467081	3.4776	0.000567666	0.679089
cg19091779	-0.0161217	0.00463646	-3.47715	0.000568593	0.679089
cg00934312	0.00778597	0.00223926	3.47703	0.000568839	0.679089
cg27066917	-0.0103546	0.00298104	-3.47347	0.000576192	0.679089
cg09401639	-0.0149983	0.00431925	-3.47242	0.000578367	0.679089
cg02570977	0.00345986	0.000996831	3.47086	0.000581637	0.679089
cg04285956	-0.00273501	0.000788011	-3.47078	0.000581801	0.679089
cg24441922	0.031626	0.00911596	3.4693	0.000584917	0.679089
cg20739281	0.0114674	0.00330587	3.4688	0.000585963	0.679089
cg00100703	-0.00831876	0.00239852	-3.46829	0.000587032	0.679089
cg00436209	-0.00829066	0.0023917	-3.46644	0.000590966	0.679089
cg12598089	0.0158656	0.00457712	3.46628	0.000591299	0.679089
cg16266672	0.0042254	0.00121934	3.46532	0.000593352	0.679089
cg07670240	-0.00679999	0.00196278	-3.46447	0.000595158	0.679089
cg12211557	-0.00756743	0.00218551	-3.46255	0.000599289	0.680637
cg00676801	-0.0151128	0.00436744	-3.46034	0.000604067	0.682902
cg26604287	-0.0172832	0.00500033	-3.45642	0.000612644	0.68437
cg13714026	-0.0243467	0.00704519	-3.45579	0.000614028	0.68437
cg16266268	-0.00616481	0.00178461	-3.45444	0.000617007	0.68437
cg00191102	-0.0164958	0.00477891	-3.45179	0.000622905	0.68437
cg06735472	-0.00860557	0.00249439	-3.44997	0.000626982	0.68437
cg08742313	0.00405998	0.00117716	3.44898	0.000629214	0.68437
cg06988336	-0.0150197	0.00435941	-3.44536	0.000637418	0.68437
cg15500478	-0.00407898	0.00118419	-3.44453	0.000639328	0.68437
cg21606042	-0.012792	0.00371928	-3.43937	0.00065124	0.68437
cg07213145	-0.00691533	0.00201106	-3.43865	0.000652905	0.68437
cg04419883	0.0196776	0.00572786	3.43541	0.000660509	0.68437
cg11009257	-0.025102	0.00730736	-3.43517	0.000661088	0.68437
cg02435498	-0.00502476	0.00146418	-3.43178	0.00066913	0.68437
cg17514654	-0.00822904	0.00239827	-3.43123	0.000670443	0.68437
cg26749475	-0.00480973	0.00140189	-3.43089	0.000671272	0.68437
ch.12.92153209R	-0.00293703	0.00085624	-3.43015	0.000673034	0.68437
cg02364793	0.00665702	0.0019423	3.42739	0.000679691	0.68437
cg24480012	0.0208373	0.00608049	3.4269	0.000680871	0.68437
cg11724882	0.0185354	0.00541557	3.42262	0.000691347	0.68437
cg24146100	-0.0465671	0.0136098	-3.4216	0.000693866	0.68437
cg01040533	0.0321362	0.00940089	3.41842	0.000701766	0.68437
cg24054582	0.0267643	0.00783162	3.41746	0.000704157	0.68437
cg10003262	-0.0306585	0.00897291	-3.41679	0.000705849	0.68437
cg22485363	-0.0156903	0.00459243	-3.41656	0.00070641	0.68437
cg20856181	0.00443692	0.00129926	3.41496	0.000710446	0.68437
cg11787876	-0.00368734	0.00108068	-3.41207	0.000717796	0.68437
cg12410273	0.0132537	0.00388584	3.41076	0.000721145	0.68437
cg02864688	0.0147625	0.00432893	3.41021	0.000722554	0.68437
cg14311481	-0.0202106	0.00592661	-3.41015	0.000722697	0.68437
cg15357821	-0.011166	0.00327433	-3.41015	0.000722701	0.68437
cg05629278	-0.00781214	0.00229151	-3.40917	0.00072523	0.68437
cg05142373	0.00464043	0.00136137	3.40864	0.000726597	0.68437
cg18758976	0.0177118	0.00519743	3.4078	0.00072875	0.68437
cg19919590	0.00749927	0.00220067	3.40772	0.000728967	0.68437
cg26913563	-0.00954077	0.00279983	-3.40762	0.000729208	0.68437
cg27392802	0.00378324	0.00111049	3.40683	0.000731259	0.68437
cg04655474	-0.0031929	0.000937675	-3.40512	0.000735706	0.68437
cg01405821	-0.00497914	0.00146303	-3.4033	0.00074047	0.68437
cg23249239	0.00505658	0.0014859	3.40304	0.00074117	0.68437
cg09325905	0.00224941	0.000661109	3.40248	0.000742641	0.68437
cg19679112	0.0229954	0.00676218	3.40059	0.000747622	0.68437
cg07401028	0.00529884	0.00155884	3.39922	0.000751252	0.68437
cg01881899	0.0117855	0.00346732	3.39902	0.0007518	0.68437
cg17460386	0.0190752	0.00561473	3.39735	0.000756251	0.68437
cg08597799	-0.012347	0.00363434	-3.39731	0.000756367	0.68437
cg21894124	0.0259502	0.00763869	3.39721	0.000756638	0.68437
cg19979896	-0.020734	0.00610437	-3.39659	0.000758295	0.68437
cg07021036	0.00450851	0.00132765	3.39586	0.000760268	0.68437
cg14028447	-0.00706194	0.00207978	-3.39553	0.000761143	0.68437
cg11820605	-0.00951387	0.00280252	-3.39476	0.000763217	0.68437
cg23630798	-0.00832964	0.00245465	-3.3934	0.00076689	0.68437
cg08339159	-0.00660819	0.00194854	-3.39136	0.000772447	0.68437
cg01598421	-0.00977843	0.00288556	-3.38875	0.000779614	0.68437
cg27442613	0.00534656	0.00157826	3.38763	0.0007827	0.68437
cg16931076	0.0196064	0.0057884	3.38719	0.000783933	0.68437
cg23928713	-0.00903633	0.00266787	-3.38709	0.000784197	0.68437
cg06086073	-0.00873074	0.00257858	-3.38587	0.000787571	0.68437
cg20507276	-0.102933	0.0304054	-3.38537	0.000788984	0.68437
cg25428846	-0.00924792	0.00273382	-3.38278	0.00079622	0.68437
cg03184472	-0.00852314	0.00251962	-3.38271	0.000796422	0.68437
cg26380757	0.00477835	0.00141283	3.38211	0.00079809	0.68437
cg23887102	-0.00591062	0.00174762	-3.3821	0.00079813	0.68437
cg19859335	-0.00412408	0.0012199	-3.38068	0.000802134	0.68437
cg06059318	0.00238216	0.000704708	3.38034	0.00080309	0.68437
cg10767168	0.00234787	0.000694725	3.37956	0.000805303	0.68437
cg08260406	-0.0948626	0.02807	-3.3795	0.000805488	0.68437
cg23194766	-0.013793	0.00408146	-3.37943	0.000805693	0.68437
cg22623268	-0.00654806	0.00193772	-3.37926	0.000806172	0.68437
cg14677048	0.00959043	0.00283962	3.37736	0.000811586	0.68437
cg05380734	0.0235549	0.00697657	3.37628	0.000814662	0.68437
cg04168494	-0.00712615	0.00211126	-3.37531	0.000817462	0.68437
cg20984065	-0.00796312	0.00235947	-3.37496	0.000818459	0.68437
cg09001440	0.0508725	0.0150745	3.37474	0.000819107	0.68437
cg04919425	-0.00720143	0.00213451	-3.37381	0.000821784	0.68437
cg22942704	0.00640993	0.00189991	3.3738	0.000821812	0.68437
cg25203361	-0.0195595	0.00579922	-3.37279	0.000824752	0.68437
cg06821075	0.00348264	0.00103302	3.37131	0.000829068	0.68437
cg02010185	-0.0198223	0.00587994	-3.37117	0.00082945	0.68437
cg07241917	0.0112803	0.00334705	3.37024	0.00083219	0.68437
cg03023900	-0.00373797	0.00110928	-3.36972	0.000833715	0.68437
cg21549927	0.014246	0.00422768	3.36969	0.000833795	0.68437
cg21474838	-0.00944566	0.00280322	-3.36958	0.000834121	0.68437
cg18005222	0.00421092	0.0012504	3.36766	0.000839756	0.686431
cg17747171	0.00286791	0.000851814	3.36683	0.00084223	0.686431
cg26058508	-0.00774058	0.00230029	-3.36504	0.000847522	0.688457
cg16667631	-0.00666676	0.00198253	-3.36274	0.000854392	0.689007
cg18707417	-0.0126983	0.00377618	-3.36274	0.000854421	0.689007
cg00933242	-0.00247391	0.000736282	-3.36001	0.000862637	0.689007
cg27505440	-0.00927813	0.00276281	-3.35822	0.000868067	0.689007
cg12581547	-0.00685514	0.00204149	-3.35792	0.000868992	0.689007
cg23748098	0.00591364	0.00176161	3.35695	0.000871927	0.689007
cg12732548	-0.0090045	0.00268278	-3.35641	0.000873586	0.689007
cg14632906	-0.0129786	0.00386682	-3.35641	0.0008736	0.689007
cg10214132	-0.0100014	0.00298025	-3.35588	0.000875224	0.689007
cg04042305	-0.00753262	0.00224635	-3.35328	0.000883237	0.689007
cg11936809	-0.00573909	0.00171291	-3.35049	0.000891897	0.689007
cg15016771	0.0338578	0.0101075	3.34978	0.000894117	0.689007
cg04813677	-0.0155453	0.00464155	-3.34917	0.000896045	0.689007
cg00733604	0.00337688	0.00100828	3.34914	0.00089613	0.689007
cg07724243	0.00432665	0.00129224	3.34818	0.000899153	0.689007
cg26225673	0.00358553	0.00107131	3.34688	0.00090325	0.689007
cg23225748	-0.006622	0.00197868	-3.34668	0.000903886	0.689007
cg03943115	-0.0288725	0.00862761	-3.34652	0.00090437	0.689007
cg01046943	0.00328696	0.000982282	3.34625	0.000905241	0.689007
cg24127593	0.00388365	0.00116065	3.34611	0.000905684	0.689007
cg16735821	0.00851755	0.00254587	3.34564	0.000907179	0.689007
cg17206555	-0.0180458	0.00539842	-3.34279	0.000916257	0.691896
cg20674231	-0.0444091	0.0132926	-3.34089	0.000922353	0.691896
cg11427855	-0.00986312	0.00295243	-3.34067	0.000923042	0.691896
cg23109721	0.0174991	0.00523932	3.33996	0.000925333	0.691896
cg09307794	0.00789617	0.00236554	3.33801	0.000931686	0.691896
cg19308132	0.0219258	0.00657126	3.33662	0.000936206	0.691896
cg00155514	0.00547638	0.00164135	3.33652	0.00093652	0.691896
cg06846719	-0.00965149	0.00289333	-3.33577	0.000938981	0.691896
cg01405879	-0.00590084	0.00176925	-3.33523	0.000940752	0.691896
cg02640020	-0.00214069	0.000642079	-3.334	0.000944782	0.691896
cg26026615	0.013536	0.00406253	3.33191	0.000951717	0.691896
cg23156989	0.00862472	0.00258878	3.33158	0.000952789	0.691896
cg08024174	-0.0135262	0.00406001	-3.33157	0.000952821	0.691896
cg17788480	0.00259317	0.000778792	3.32973	0.000958949	0.691896
cg07899634	0.00452064	0.00135803	3.32884	0.00096195	0.691896
cg02289752	0.0248937	0.00747855	3.32867	0.000962496	0.691896
cg00802855	-0.00791451	0.00237778	-3.32853	0.000962979	0.691896
cg26883251	0.0256564	0.00770884	3.32818	0.000964146	0.691896
cg24972876	-0.00823807	0.00247676	-3.32615	0.000970982	0.691896
cg21843517	-0.0158237	0.00475763	-3.32597	0.000971604	0.691896
cg16191656	0.00471813	0.00141876	3.32553	0.000973079	0.691896
cg26002615	-0.0108789	0.00327389	-3.32291	0.000981978	0.691896
cg21103074	0.0214295	0.00644983	3.32249	0.000983429	0.691896
cg04321608	0.00245425	0.00073871	3.32235	0.000983903	0.691896
cg16658191	-0.0063086	0.00189994	-3.32042	0.000990531	0.691896
cg27274603	0.00419639	0.00126398	3.31999	0.000992013	0.691896
cg26309311	-0.0126594	0.00381357	-3.31958	0.00099344	0.691896

## Sheet: Table S7
Table S7: CpGs that yielded unadjusted association (p < 0.001) with current asthma in IOW F1 (unadjusted models) that were also identified as having unadjusted associations with current asthma and wheeze at age 7.5 and 16.5 years old in the previously published ALSPAC EWAS.
	IOW Results			CpG Annotations
CpG ID	Estimate	P-value	Q-value	CHR	pos	Gene	GeneReg
cg20263733	-0.0124539	2.03075e-07	0.0036022	3	130616293	ATP2C1	Body
cg10142874	-0.0247538	3.17366e-07	0.00437853	2	11917623	LPIN1	Body
cg02124524	-0.0179776	4.16865e-07	0.00467393	16	85655007	KIAA0182	5'UTR;Body
cg11266582	-0.0157393	4.60265e-07	0.00467393	15	64275853	DAPK2	Body
cg09596645	-0.0151096	7.12904e-07	0.00534826	3	181897670	-	-
cg12213680	-0.0260983	8.86617e-07	0.00554508	6	24877462	FAM65B	5'UTR;1stExon
cg10159529	-0.0171332	9.15486e-07	0.00554508	3	3152530	IL5RA	TSS1500
cg14769121	-0.0265673	1.61302e-06	0.0077033	7	98722470	SMURF1	Body
cg02494549	-0.0111269	4.74576e-06	0.0147751	2	161798364	-	-
cg26252077	-0.0277769	8.32353e-06	0.0216564	1	61607055	NFIA	Body
cg08940169	-0.0246087	9.67352e-06	0.0234896	16	88540241	ZFPM1	Body
cg11770323	-0.0366127	1.32029e-05	0.0303588	13	80066032	NDFIP2	Body
cg15344640	-0.0106944	1.37794e-05	0.0313939	5	176774729	LMAN2	Body
cg14783123	-0.0134497	2.0382e-05	0.0401713	8	68022262	CSPP1	Body
cg11881599	-0.0217497	2.77088e-05	0.0468102	12	92814084	CLLU1OS	3'UTR;TSS1500
cg11456013	-0.0208806	3.35056e-05	0.0540848	6	111192760	-	-
cg01499988	-0.0118308	4.63321e-05	0.0653163	9	35755346	MSMP	TSS1500
cg01901579	-0.0149701	0.000256573	0.183621	14	95615731	DICER1	5'UTR
cg09227119	-0.0279528	0.000438531	0.247507	20	35504403	C20orf118	TSS200
cg09147843	-0.0180994	0.000526003	0.273454	16	53467612	RBL2	TSS1500

## Sheet: Table S8
Table S8: Associations between asthma and DNA methylation within the IOW cohort (unadjusted models) at the 14 CpGs that were identified as being asthma associated in a meta analysis of European children.
	IOW Results			CpG Annotations
CpG ID	Estimate	P-value	Q-value	CHR	pos	Gene	GeneReg
cg10142874	-0.0247538	3.17366e-07	0.00437853	2	11917623	LPIN1	Body
cg13835688	-0.022255	6.08769e-07	0.00526727	9	130859454	SLC25A25	Body;TSS1500
cg15344640	-0.0106944	1.37794e-05	0.0313939	5	176774729	LMAN2	Body
cg11456013	-0.0208806	3.35056e-05	0.0540848	6	111192760	-	-
cg03131767	-0.0145736	8.34367e-05	0.0954854	12	123446272	ABCB9	5'UTR
cg19764973	-0.00857547	0.000147531	0.136198	11	59525433	STX3	Body
cg01901579	-0.0149701	0.000256573	0.183621	14	95615731	DICER1	5'UTR
cg13628444	-0.0120636	0.000468909	0.256715	9	134883788	MED27	Body
cg01770400	-0.00692065	0.00063729	0.297836	1	173886485	SERPINC1	5'UTR;1stExon
cg01445399	-0.0121447	0.000836847	0.342002	1	87596934	LOC339524	Body;TSS1500
cg08085199	-0.0136914	0.0122905	0.78838	16	69170548	CIRH1A	Body
